# Supplementary material for: Nigeria Anopheles Vector Database: An Overview of 100 Years' Research
Source: PLoS One. 2011 Dec 5;6(12):e28347. doi: 10.1371/journal.pone.0028347 (PMC3230596; doi:10.1371/journal.pone.0028347)
Supplement: Table S1 — Nigeria Anopheles vector database. (XLSX) [file pone.0028347.s001.xlsx]

## Sheet: All species 1900-2010
Table S1: Nigeria Anopheles vector database
COUNTRY	LOCALITY	LAT	LONG	TIME PERIOD OF STUDY	YEAR START	YEAR END	COLLECTION METHOD	METHOD OF SAMPLING COLLECTION	SAMPLING METHOD_IR (0- No, 1- Yes, 2- In combination, 9- Unknown)	SAMPLING METHOD_PSC (0- No, 1- Yes, 2- In combination, 9- Unknown)	SAMPLING METHOD_ETC (0- No, 1- Yes, 2- In combination, 9- Unknown)	SAMPLING METHOD_HLC (0- No, 1- Yes, 2- In combination, 9- Unknown)	SAMPLING METHOD_ORC (0- No, 1- Yes, 2- In combination, 9- Unknown)	SAMPLING METHOD_LC (0- No, 1- Yes, 2- In combination, 9- Unknown)	STAGE OF COLLECTION	COLLECTION STAGE (1- AC,2- LC,3- AC+LC, 4- LC+PC, 9-Unknown)	MORPHOLOGICAL IDENTIFICATION METHOD	MOLECULAR IDENTIFICATION METHOD	ID METHOD	SPECIES	NUMBER OF SPECIMEN	S form	M form	Sporozoite rate (%)	%FILARIA	Resistant to insecticide	Insecticide_Resistant ( 0-No, 1-Yes, 9-Unknown)	Insecticide tested	KDR allele	KDR_ALLELE_PRESENT (1-Yes, 0-No, 9-Unknown)	Comment	AUTHOR	REFERENCE
NIGERIA	Zungeru	9.81	6.16	1912 - 1916	1912	1916	IR	IR	1	0	0	0	0	0	AC	1				An. funestus complex	528						9			9		Johnson, 1919	[74]
NIGERIA	Zungeru	9.81	6.16	1912 - 1916	1912	1916	IR	IR	1	0	0	0	0	0	AC	1				An. gambiae s.l	862						9			9		Johnson,1919	[74]
NIGERIA	Katagum	10.01	9.77	1916	1916	1916	IR	IR	1	0	0	0	0	0	AC	1				An. funestus complex	2657						9			9		Johnson, 1919	[74]
NIGERIA	Katagum	10.01	9.77	1916	1916	1916	IR	IR	1	0	0	0	0	0	AC	1				An. gambiae s.l	1002						9			9		Johnson, 1919	[74]
NIGERIA	Kaduna area	10.52	7.44	1917 -1918	1917	1918	IR	IR	1	0	0	0	0	0	AC	1				An. funestus complex	756						9			9		Johnson, 1919	[74]
NIGERIA	Kaduna area	10.52	7.44	1917 -1918	1917	1918	IR	IR	1	0	0	0	0	0	AC	1				An. gambiae s.l	3695						9			9		Johnson, 1919	[74]
NIGERIA	Kaduna area	10.52	7.44	1917 -1918	1917	1918	IR	IR	1	0	0	0	0	0	AC	1				An. nili	3						9			9		Johnson, 1919	[74]
NIGERIA	Gadau	11.84	10.17	June 1929 - March 1930	1929	1930			9	9	9	9	9	9	AC	1				An. gambiae s.l	1936			7.39	8.62		9			9		Taylor, 1930	[75]
NIGERIA	Gadau	11.84	10.17	June 1929 - March 1930	1929	1930			9	9	9	9	9	9	AC	1				An. funestus complex	1260			3.49	4.05		9			9		Taylor, 1930	[75]
NIGERIA	Gadau	11.84	10.17	June 1929 - March 1930	1929	1930			9	9	9	9	9	9	AC	1				An. nili	8						9			9		Taylor, 1930	[75]
NIGERIA	Lagos	6.45	3.4	Jan 1945 - June 1946	1945	1946	IR, ORC	IR + ORC	2	0	0	0	2	0	AC	1				An. gambiae s.l	1399			10			9			9		Muirhead Thomson 1948	[64]
NIGERIA	Lagos	6.45	3.4	Jan 1945 - June 1946	1945	1946	IR, ORC	IR + ORC	2	0	0	0	2	0	AC	1				An. melas	2021			3.5			9			9		Muirhead Thomson 1948	[64]
NIGERIA	Ilaro	6.88	3.02	Jan - Dec	1949	1949			9	9	9	9	9	9		9				An. funestus complex	1.66			4.2			9			9	Only average monthly densities of Anophelines were given in the paper for Jan to Dec. I computed the average of all the months to get this average for the year	Archibald, 1956	[76]
NIGERIA	Dogandaji	12.46	4.81	Jan - Dec	1949	1949			9	9	9	9	9	9		9				An. funestus complex	6.09			2.3			9			9	Only average monthly densities of Anophelines were given in the paper for Jan to Dec. I computed the average of all the months to get this average for the year	Archibald, 1956	[76]
NIGERIA	Argungu	12.74	4.53	Jan - Dec	1949	1949			9	9	9	9	9	9		9				An. funestus complex	11.45						9			9	Only average monthly densities of Anophelines were given in the paper for Jan to Dec. I computed the average of all the months to get this average for the year	Archibald, 1956	[76]
NIGERIA	Ilaro	6.88	3.02	Jan - Dec	1949	1949			9	9	9	9	9	9		9				An. gambiae s.l	1.99			4.98			9			9	Only average monthly densities of Anophelines were given in the paper for Jan to Dec. I computed the average of all the months to get this average for the year	Archibald, 1956	[76]
NIGERIA	Dogandaji	12.46	4.81	Jan - Dec	1949	1949			9	9	9	9	9	9		9				An. gambiae s.l	18.8			3.7			9			9	Only average monthly densities of Anophelines were given in the paper for Jan to Dec. I computed the average of all the months to get this average for the year	Archibald, 1956	[76]
NIGERIA	Argungu	12.74	4.53	Jan - Dec	1949	1949			9	9	9	9	9	9		9				An. gambiae s.l	73.62						9			9	Only average monthly densities of Anophelines were given in the paper for Jan to Dec. I computed the average of all the months to get this average for the year	Archibald, 1956	[76]
NIGERIA	Ibadan	7.39	3.9	May 1951 - May 1953	1951	1953	LC	LC	0	0	0	0	0	1	LC	2				An. gambiae s.l							9			9	No of mosguitoes caught not given. The data was presented only in figures	Mellanby, 1956	[78]
NIGERIA	Gwandu	12.03	8.74	1954	1954	1954			9	9	9	9	9	9		9				An. gambiae s.l	60					Resistant	1	Dieldrin		9	tested with dieldrin	Elliott & Ramakrishna, 1956	[77]
NIGERIA	Argungu	12.74	4.53	1954	1954	1954			9	9	9	9	9	9		9				An. gambiae s.l	120						9			9		Elliott & Ramakrishna, 1956	[77]
NIGERIA	Ezza	6.44	8.09	July 2002 - Jan 2003	2002	2003	PSC	PSC	0	1	0	0	0	0	AC	1	Gillettt, 1972		Morph only	An. gambiae s.l					6.3		9			9		Anosike et al., 2005	[134]
NIGERIA	Ezza	6.44	8.09	July 2002 - Jan 2003	2002	2003	PSC	PSC	0	1	0	0	0	0	AC	1	Gillett, 1972		Morph only	An. funestus complex					5.1		9			9		Anosike et al., 2005	[134]
NIGERIA	Ilaro	6.88	3.02	1956	1956	1956	LC	LC	0	0	0	0	0	1	LC	2				An. gambiae s.l	82						9			9	Exposed to different concentrations of DDT	WHO 1957	[137]
NIGERIA	Ilaro	6.88	3.02	1956	1956	1956	LC	LC	0	0	0	0	0	1	LC	2				An. gambiae s.l	199						9			9	Exposed to different concentrations of Gamma BHC	WHO 1957	[137]
NIGERIA	Ambursa	12.51	4.34	Aug - Oct 1956	1956	1956			9	9	9	9	9	9	AC	1				An. gambiae s.l						Resistant	1	DDT		9		Armstrong et al., 1957	[138]
NIGERIA	Sokoto	13.05	5.21	Aug - Oct 1956	1956	1956	IR, LC	IR + LC	2	0	0	0	0	2	AC, LC	3				An. gambiae s.l	272						9			9		Armstrong et al., 1957	[138]
NIGERIA	Diggi	12.36	3.73	Aug - Oct 1956	1956	1956	IR	IR	1	0	0	0	0	0	AC	1				An. gambiae s.l	4002						9			9		Armstrong et al., 1957	[138]
NIGERIA	Birnin Kebbi Area	12.45	4.2	Aug - Oct 1956	1956	1956	IR, LC	IR + LC	2	0	0	0	0	2	AC, LC	3				An. gambiae s.l	242					Resistant	1	Dieldrin and BHC		9	From the DDT sprayed zone of the Western Sokoto malaria control project	Armstrong et al., 1957	[138]
NIGERIA	Ambursa	12.51	4.34	Aug - Oct 1956	1956	1956	IR, LC	IR + LC	2	0	0	0	0	2	AC, LC	3				An. gambiae s.l	201					Resistant	1	Dieldrin and BHC		9	From the DDT sprayed zone of the Western Sokoto malaria control project	Armstrong et al., 1957	[138]
NIGERIA	Gwandu	12.03	8.74	Aug - Oct 1956	1956	1956	IR, LC	IR + LC	2	0	0	0	0	2	AC, LC	3				An. gambiae s.l	26					Resistant	1	Dieldrin and BHC		9	From the DDT sprayed zone of the Western Sokoto malaria control project	Armstrong et al., 1957	[138]
NIGERIA	Kalgo	12.32	4.2	Aug - Oct 1956	1956	1956	IR, LC	IR + LC	2	0	0	0	0	2	AC, LC	3				An. gambiae s.l	50					Resistant	1	Dieldrin		9	From the DDT sprayed zone of the Western Sokoto malaria control project	Armstrong et al., 1957	[138]
NIGERIA	Dagere	12.55	4.4	Aug - Oct 1956	1956	1956	IR, LC	IR + LC	2	0	0	0	0	2	AC, LC	3				An. gambiae s.l	79					Resistant	1	Dieldrin		9	From the DDT sprayed zone of the Western Sokoto malaria control project	Armstrong et al., 1957	[138]
NIGERIA	Jega	12.22	4.38	Aug - Oct 1956	1956	1956	IR, LC	IR + LC	2	0	0	0	0	2	AC, LC	3				An. gambiae s.l	29					Resistant	1	BHC		9	From the gamma BHC sprayed zone of the Western Sokoto malaria control project	Armstrong et al., 1957	[138]
NIGERIA	Aliero	12.29	4.47	Aug - Oct 1956	1956	1956	IR, LC	IR + LC	2	0	0	0	0	2	AC, LC	3				An. gambiae s.l	43					Resistant	1	BHC		9	From the gamma BHC sprayed zone of the Western Sokoto malaria control project	Armstrong et al., 1957	[138]
NIGERIA	Argungu	12.74	4.53	Aug - Oct 1956	1956	1956	IR, LC	IR + LC	2	0	0	0	0	2	AC, LC	3				An. gambiae s.l	42					Resistant	1	BHC		9	From the extension zone of the Western Sokoto malaria control project	Armstrong et al., 1957	[138]
NIGERIA	Kaduna area	10.52	7.44	June 1957 - Dec 1958	1957	1958	PSC	PSC	0	1	0	0	0	0	AC	1				An. gambiae s.l	477.5			5.35			9			9	Average Anopheline densities given	Hanney 1960	[66]
NIGERIA	Kaduna area	10.52	7.44	June 1957 - Dec 1958	1957	1958	PSC	PSC	0	1	0	0	0	0	AC	1				An. funestus complex	869.5			5.35			9			9	Average Anopheline densities given	Hanney 1960	[66]
NIGERIA	Kaduna area	10.52	7.44	June 1957 - Dec 1958	1957	1958	PSC	PSC	0	1	0	0	0	0	AC	1				An. nili	31.2			0			9			9	Average Anopheline densities given	Hanney 1960	[66]
NIGERIA	Kaduna area	10.52	7.44	June 1957 - Dec 1958	1957	1958	Entrance Door traps	Entrance Door traps	0	0	0	0	0	0	AC	1				An. gambiae s.l	48						9			9		Hanney 1960	[66]
NIGERIA	Kaduna area	10.52	7.44	June 1957 - Dec 1958	1957	1958	Entrance Door traps	Entrance Door traps	0	0	0	0	0	0	AC	1				An. funestus complex	43						9			9		Hanney 1960	[66]
NIGERIA	Kaduna area	10.52	7.44	June 1957 - Dec 1958	1957	1958	Entrance Door traps	Entrance Door traps	0	0	0	0	0	0	AC	1				An. nili	38						9			9		Hanney 1960	[66]
NIGERIA	Kaduna area	10.52	7.44	June 1957 - Dec 1958	1957	1958	Exit door traps	ETC	0	0	1	0	0	0	AC	1				An. gambiae s.l	422						9			9		Hanney 1960	[66]
NIGERIA	Kaduna area	10.52	7.44	June 1957 - Dec 1958	1957	1958	Exit door traps	ETC	0	0	1	0	0	0	AC	1				An. funestus complex	325						9			9		Hanney 1960	[66]
NIGERIA	Kaduna area	10.52	7.44	June 1957 - Dec 1958	1957	1958	Exit door traps	ETC	0	0	1	0	0	0	AC	1				An. nili	213						9			9		Hanney 1960	[66]
NIGERIA	Kaduna area	10.52	7.44	June 1957 - Dec 1958	1957	1958	HLC	HLC	0	0	0	1	0	0	AC	1				An. gambiae s.l	846						9			9		Hanney 1960	[66]
NIGERIA	Kaduna area	10.52	7.44	June 1957 - Dec 1958	1957	1958	HLC	HLC	0	0	0	1	0	0	AC	1				An. funestus complex	448						9			9		Hanney 1960	[66]
NIGERIA	Kaduna area	10.52	7.44	June 1957 - Dec 1958	1957	1958	HLC	HLC	0	0	0	1	0	0	AC	1				An. nili	713						9			9		Hanney 1960	[66]
NIGERIA	Kaduna area	10.52	7.44	June 1957 - Dec 1958	1957	1958	HLC	HLC	0	0	0	1	0	0	AC	1				An. wellcomei	191			0			9			9		Hanney 1960	[66]
NIGERIA	Natsini	12.14	4.77	Aug 1958 - Oct 1959	1958	1959	Exit Window traps	ETC	0	0	1	0	0	0	AC	1				An. gambiae s.l	14278						9			9	Indoor spaying with DDT	Kuhlow, 1962	[79]
NIGERIA	Natsini	12.14	4.77	Aug 1958 - Oct 1959	1958	1959	Exit Window traps	ETC	0	0	1	0	0	0	AC	1				An. funestus complex	322						9			9	Indoor spaying with DDT	Kuhlow, 1962	[79]
NIGERIA	Natsini	12.14	4.77	Aug 1958 - Oct 1959	1958	1959	SC	SC	0	0	0	0	0	0	AC	1				An. gambiae s.l	2793						9			9	Indoor spaying with DDT	Kuhlow, 1962	[79]
NIGERIA	Natsini	12.14	4.77	Aug 1958 - Oct 1959	1958	1959	SC	SC	0	0	0	0	0	0	AC	1				An. funestus complex	986						9			9	Indoor spaying with DDT	Kuhlow, 1962	[79]
NIGERIA	Anguwun Rimi, Kaduna area	10.52	7.44	1960 -1962	1960	1962	HLC	HLC	0	0	0	1	0	0	AC	1				An. gambiae s.l	14391						9			9		Service, 1963	[139]
NIGERIA	Anguwun Rimi, Kaduna area	10.52	7.44	1960 -1962	1960	1962	HLC	HLC	0	0	0	1	0	0	AC	1				An. nili	2586						9			9		Service, 1963	[139]
NIGERIA	Anguwun Rimi, Kaduna area	10.52	7.44	1960 -1962	1960	1962	HLC	HLC	0	0	0	1	0	0	AC	1				An. funestus complex	705						9			9		Service, 1963	[139]
NIGERIA	Anguwun Rimi, Kaduna area	10.52	7.44	1960 -1962	1960	1962	HLC	HLC	0	0	0	1	0	0	AC	1				An. wellcomei	32						9			9		Service, 1963	[139]
NIGERIA	Kangimi	10.73	7.6	1960 -1962	1960	1962	Bait-net catches	Bait-net catches	0	0	0	0	0	0	AC	1				An. gambiae s.l	650						9			9		Service, 1963	[139]
NIGERIA	Kangimi	10.73	7.6	1960 -1962	1960	1962	Bait-net catches	Bait-net catches	0	0	0	0	0	0	AC	1				An. nili	315						9			9		Service, 1963	[139]
NIGERIA	Kangimi	10.73	7.6	1960 -1962	1960	1962	Bait-net catches	Bait-net catches	0	0	0	0	0	0	AC	1				An. funestus complex	335						9			9		Service, 1963	[139]
NIGERIA	Kangimi	10.73	7.6	1960 -1962	1960	1962	HLC	HLC	0	0	0	1	0	0	AC	1				An. gambiae s.l	1613						9			9		Service, 1963	[139]
NIGERIA	Kangimi	10.73	7.6	1960 -1962	1960	1962	HLC	HLC	0	0	0	1	0	0	AC	1				An. nili	891						9			9		Service, 1963	[139]
NIGERIA	Kangimi	10.73	7.6	1960 -1962	1960	1962	HLC	HLC	0	0	0	1	0	0	AC	1				An. funestus complex	390						9			9		Service, 1963	[139]
NIGERIA	Kaduna	10.52	7.44	1960 -1962	1960	1962	PSC	PSC	0	1	0	0	0	0	AC	1				An. gambiae s.l	19853						9			9		Service, 1963	[139]
NIGERIA	Kaduna	10.52	7.44	1960 -1962	1960	1962	PSC	PSC	0	1	0	0	0	0	AC	1				An. funestus complex	12941						9			9		Service, 1963	[139]
NIGERIA	Kaduna	10.52	7.44	1960 -1962	1960	1962	PSC	PSC	0	1	0	0	0	0	AC	1				An. nili	559						9			9		Service, 1963	[139]
NIGERIA	Anguwun Rimi, Kaduna area	10.52	7.44	1960 -1962	1960	1962	PSC	PSC	0	1	0	0	0	0	AC	1				An. gambiae s.l	1410						9			9		Service, 1963	[139]
NIGERIA	Anguwun Rimi, Kaduna area	10.52	7.44	1960 -1962	1960	1962	PSC	PSC	0	1	0	0	0	0	AC	1				An. funestus complex	407						9			9		Service, 1963	[139]
NIGERIA	Kangimi	10.73	7.6	1960 -1962	1960	1962	PSC	PSC	0	1	0	0	0	0	AC	1				An. gambiae s.l	162						9			9		Service, 1963	[139]
NIGERIA	Kangimi	10.73	7.6	1960 -1962	1960	1962	PSC	PSC	0	1	0	0	0	0	AC	1				An. funestus complex	376						9			9		Service, 1963	[139]
NIGERIA	Anguwun Rimi, Kaduna area	10.52	7.44	1960 -1962	1960	1962	Entrance Door and window traps (ETC)	Entrance Door trap + ETC	0	0	2	0	0	0	AC	1				An. gambiae s.l	72						9			9	Numbers here are the numbers of females used for precipitin test	Service, 1963	[139]
NIGERIA	Anguwun Rimi, Kaduna area	10.52	7.44	1960 -1962	1960	1962	Entrance Door and window traps (ETC)	Entrance Door trap + ETC	0	0	2	0	0	0	AC	1				An. funestus complex	41						9			9	Numbers here are the numbers of females used for precipitin test	Service, 1963	[139]
NIGERIA	Anguwun Rimi, Kaduna area	10.52	7.44	1960 -1962	1960	1962	Entrance Door and window traps (ETC)	Entrance Door trap + ETC	0	0	2	0	0	0	AC	1				An. nili	31						9			9	Numbers here are the numbers of females used for precipitin test	Service, 1963	[139]
NIGERIA	Anguwun Rimi, Kaduna area	10.52	7.44	1960 -1962	1960	1962	Door and window exit traps	ETC	0	0	1	0	0	0	AC	1				An. gambiae s.l	65						9			9	Numbers here are the numbers of females used for precipitin test	Service, 1963	[139]
NIGERIA	Anguwun Rimi, Kaduna area	10.52	7.44	1960 -1962	1960	1962	Door and window exit traps	ETC	0	0	1	0	0	0	AC	1				An. funestus complex	22						9			9	Numbers here are the numbers of females used for precipitin test	Service, 1963	[139]
NIGERIA	Anguwun Rimi, Kaduna area	10.52	7.44	1960 -1962	1960	1962	Door and window exit traps	ETC	0	0	1	0	0	0	AC	1				An. nili	91						9			9	Numbers here are the numbers of females used for precipitin test	Service, 1963	[139]
NIGERIA	Kaduna area (Anguwan Rimi and Kangimi)	10.52	7.44	1960 -1962	1960	1962	ORC	ORC	0	0	0	0	1	0	AC	1				An. gambiae s.l	2316						9			9		Service, 1963	[139]
NIGERIA	Kaduna area (Anguwan Rimi and Kangimi)	10.52	7.44	1960 -1962	1960	1962	ORC	ORC	0	0	0	0	1	0	AC	1				An. funestus complex	1619						9			9		Service, 1963	[139]
NIGERIA	Lagos	6.45	3.4	March, 1960	1960	1960	PSC, window traps	PSC + ETC	0	2	2	0	0	0	AC	1				An. gambiae s.l							9			9		Elliot & Barnes, 1963	[140]
NIGERIA	Sokoto	13.05	5.21	1961 - 1962	1961	1962	Standard bed net traps	Standard bed net traps	0	0	0	0	0	0	AC	1				An. gambiae s.l	138						9			9		Dodge 1965	[63]
NIGERIA	Anguwun Rimi, Kaduna area	10.52	7.44	May - Oct 1961	1961	1961	ETC	ETC	0	0	1	0	0	0	AC	1				An. gambiae s.l	1597						9			9		Molineaux et al., 1976	[92]
NIGERIA	Anguwun Rimi, Kaduna area	10.52	7.44	May - Oct 1961	1961	1961	ETC	ETC	0	0	1	0	0	0	AC	1				An. gambiae s.l	1509						9			9	Hut sprayed with DDT	Service 1964b	[80]
NIGERIA	Kano	12	8.52	1961	1961	1961	LC	LC	0	0	0	0	0	1	LC	2				An. gambiae s.l	174						9			9		Service 1971	[141]
NIGERIA	Sokoto	13.05	5.21	1961 - 1962	1961	1962	PSC	PSC	0	1	0	0	0	0	AC	1				An. funestus complex	209			0			9			9		Dodge 1965	[63]
NIGERIA	Sokoto	13.05	5.21	1961 - 1962	1961	1962	PSC	PSC	0	1	0	0	0	0	AC	1				An. gambiae s.l	2234			0.04			9			9		Dodge 1965	[63]
NIGERIA	Lagos	6.45	3.4	1961 - 1962	1961	1962	PSC, window traps	PSC + ETC	0	2	2	0	0	0	AC	1				An. gambiae s.l							9			9		Gratz et al 1963	[142]
NIGERIA	Kaduna	10.52	7.44	Jun - Nov 1962	1962	1962	SC, Exit trap	PSC + ETC	0	2	2	0	0	0	AC	1				An. nili	1254						9			9	Huts sprayed with DDT and malathion	Service, 1964	[143]
NIGERIA	Kangimi	10.73	7.6	June - Dec 1962	1962	1962	ETC	ETC	0	0	1	0	0	0	AC	1				An. gambiae s.l	4135						9			9		Service 1964b	[80]
NIGERIA	Kangimi	10.73	7.6	June - Dec 1962	1962	1962	ETC	ETC	0	0	1	0	0	0	AC	1				An. gambiae s.l	1756						9			9	Huts sprayed with DDT/Malathion	Service 1964b	[80]
NIGERIA	Kangimi	10.73	7.6	June - Dec 1962	1962	1962	ETC	ETC	0	0	1	0	0	0	AC	1				An. funestus complex	3541						9			9		Service 1964b	[80]
NIGERIA	Kangimi	10.73	7.6	June - Dec 1962	1962	1962	ETC	ETC	0	0	1	0	0	0	AC	1				An. funestus complex	1186						9			9	Huts sprayed with DDT/Malathion	Service 1964b	[80]
NIGERIA	Kangimi	10.73	7.6	Aug, 1962	1962	1962	Human Bait	Human Bait	0	0	0	0	0	0	AC	1				An. gambiae s.l	1						9			9		Service 1964d	[144]
NIGERIA	Kangimi	10.73	7.6	Aug, 1962	1962	1962	IR	IR	1	0	0	0	0	0	AC	1				An. gambiae s.l	1						9			9		Service 1964d	[144]
NIGERIA	Bolorumpelu	6.55	3.27	June 1963 - June 1964	1963	1964	SC, Exit Window trap	PSC + ETC	0	2	2	0	0	0	AC	1				An. gambiae s.l	90						9			9	Indoor spraying with Folithion	Bar-Zeev & Bracha 1965	[83]
NIGERIA	Bodore	6.43	3.85	June 1963 - June 1964	1963	1964	SC, Exit Window trap	PSC + ETC	0	2	2	0	0	0	AC	1				An. gambiae s.l	283						9			9	Indoor spraying with Carbaryl	Bar-Zeev & Bracha 1965	[83]
NIGERIA	Akesan	6.54	3.22	June 1963 - June 1964	1963	1964	SC, Exit Window trap	PSC + ETC	0	2	2	0	0	0	AC	1				An. gambiae s.l	516						9			9		Bar-Zeev & Bracha 1965	[83]
NIGERIA	Kankiya	12.54	7.83	April - Dec 1963	1963	1963	SC	PSC	0	1	0	0	0	0	AC	1				An. funestus complex	1469			0.76			9			9		Foll et al 1965	[84]
NIGERIA	Kankiya	12.54	7.83	April - Dec 1963	1963	1963	SC	PSC	0	1	0	0	0	0	AC	1				An. nili	1						9			9		Foll et al 1965	[84]
NIGERIA	Kankiya	12.54	7.83	April - Dec 1963	1963	1963	SC	PSC	0	1	0	0	0	0	AC	1				An. gambiae s.l	5019			2.48			9			9		Foll et al 1965	[84]
NIGERIA	Kankiya	12.54	7.83	April - Dec 1963	1963	1963	SC	PSC	0	1	0	0	0	0	AC	1				An. funestus complex	806			0.37			9			9	Field trial. Sprayed with Dichlorvos	Foll et al 1965	[84]
NIGERIA	Kankiya	12.54	7.83	April - Dec 1963	1963	1963	SC	PSC	0	1	0	0	0	0	AC	1				An. nili	2						9			9	Field trial. Sprayed with Dichlorvos	Foll et al 1965	[84]
NIGERIA	Kankiya	12.54	7.83	April - Dec 1963	1963	1963	SC	PSC	0	1	0	0	0	0	AC	1				An. leesoni	1						9			9	Field trial. Sprayed with Dichlorvos	Foll et al 1965	[84]
NIGERIA	Kankiya	12.54	7.83	April - Dec 1963	1963	1963	SC	PSC	0	1	0	0	0	0	AC	1				An. gambiae s.l	2525			6.55			9			9	Field trial. Sprayed with Dichlorvos	Foll et al 1965	[84]
NIGERIA	Kaduna area	10.52	7.44	1963	1963	1963	LC	LC	0	0	0	0	0	1	LC	2				An. gambiae s.l	932						9			9		Service 1971	[141]
NIGERIA	Kankiya	12.54	7.83	1963 - 1964	1963	1964	PSC	PSC	0	1	0	0	0	0	AC	1				An. gambiae s.l	5085			1.19			9			9	This is the total no of mosquitoes dissected for sporozoites. I manually collated all the numbers given per month. Absolute nos caught were not given	Foll & Pant, 1966	[85]
NIGERIA	Kankiya	12.54	7.83	1963 - 1964	1963	1964	PSC	PSC	0	1	0	0	0	0	AC	1				An. funestus complex	1149			0.45			9			9	This is the total no of mosquitoes dissected for sporozoites. I manually collated all the numbers given per month. Absolute nos caught were not given	Foll & Pant, 1966	[85]
NIGERIA	Kaduna area	10.52	7.44	1963 - 1964	1963	1964	Eggs obtained from gravid females from village	IR	1	0	0	0	0	0	AC	1	Cross mating		Cross mating	An. gambiae s.s.	667						9			9	Indoor spraying with dieldrin. Only no of females given	Service and Davidson, 1964	[40]
NIGERIA	Kaduna area	10.52	7.44	1963 - 1964	1963	1964	Eggs obtained from gravid females from village	IR	1	0	0	0	0	0	AC	1	Cross mating		Cross mating	An. gambiae s.s.	103						9			9	Indoor spraying with DDT. Only no of females given	Service and Davidson, 1964	[40]
NIGERIA	Kaduna area	10.52	7.44	1963 - 1964	1963	1964	Eggs obtained from gravid females from village	IR	1	0	0	0	0	0	AC	1	Cross mating		Cross mating	An. gambiae s.s.	152						9			9	Only no of females given	Service and Davidson, 1964	[40]
NIGERIA	Kangimi	10.73	7.6	April - May 1963	1963	1963	PSC	PSC	0	1	0	0	0	0	AC	1				An. funestus s.s.	1892						9			9		Service 1964c	[81]
NIGERIA	Kangimi	10.73	7.6	April - May 1963	1963	1963	PSC	PSC	0	1	0	0	0	0	AC	1				An. gambiae s.l	1680						9			9		Service 1964c	[81]
NIGERIA	Kangimi	10.73	7.6	Sept, 1963	1963	1963			9	9	9	9	9	9	AC	1				An. funestus s.s.	71					Resistant	1	DDT		9		Service, 1964e	[145]
NIGERIA	Kangimi	10.73	7.6	Sept, 1963	1963	1963			9	9	9	9	9	9	AC	1				An. funestus s.s.	284					Resistant	1	Dieldrin		9		Service, 1964e	[145]
NIGERIA	Kangimi	10.73	7.6	Sept, 1963	1963	1963			9	9	9	9	9	9	AC	1				An. funestus s.s.	78						9			9		Service, 1964e	[145]
NIGERIA	Lagos	6.45	3.4	June - Oct 1964	1964	1964	Exit Window traps	ETC	0	0	1	0	0	0	AC	1				An. gambiae s.l	1153						9			9	huts sprayed with dichlorvos	Bar-Zeev 1965	[82]
NIGERIA	Lagos (Alimosho, Akinogun, lgbogila, Amulegboniyun, Akowonjo)	6.45	3.4	1965	1965	1965	IR, exit window trap, door traps	IR + ETC	2	0	2	0	0	0	AC	1	Morphology			An. gambiae s.l	41.7						9			9	IRS with Bromophos. Average hut density of mosquito given, not absolute nos	Pant & Self, 1966	[41]
NIGERIA	Kaduna area	10.52	7.44	1965	1965	1965	IR, exit window trap, door traps	IR + ETC	2	0	2	0	0	0	AC	1	Morphology			An. gambiae s.l	54						9			9	IRS with Bromophos. Average hut density of mosquito given, not absolute nos	Pant & Self, 1966	[41]
NIGERIA	Kaduna area	10.52	7.44	1965	1965	1965	IR, exit window trap, door traps	IR + ETC	2	0	2	0	0	0	AC	1	Morphology			An. funestus complex	133.9						9			9	IRS with Bromophos. Average hut density of mosquito given, not absolute nos	Pant & Self, 1966	[41]
NIGERIA	Natsini	12.14	4.77	March, 1965	1965	1965	IR	IR	1	0	0	0	0	0	AC	1	Single pair matings		Cross mating	An. gambiae s.l	130						9			9		Ramsdale & Leport, 1967	[114]
NIGERIA	Ibadan	7.39	3.9	27 July - 3 Aug, 1965	1965	1965	IR	IR	1	0	0	0	0	0	AC	1	Single pair matings		Cross mating	An. gambiae s.s.	35						9			9		Ramsdale & Leport, 1967	[114]
NIGERIA	Ibadan	7.39	3.9	28 Feb - 9 March, 1966	1966	1966	IR	IR	1	0	0	0	0	0	AC	1	Single pair matings		Cross mating	An. arabiensis	4						9			9		Ramsdale & Leport, 1967	[114]
NIGERIA	Ibadan	7.39	3.9	28 Feb - 9 March, 1966	1966	1966	IR	IR	1	0	0	0	0	0	AC	1	Single pair matings		Cross mating	An. gambiae s.s.	39						9			9		Ramsdale & Leport, 1967	[114]
NIGERIA	Ibadan	7.39	3.9	26 - 31 May, 1966	1966	1966	IR	IR	1	0	0	0	0	0	AC	1	Single pair matings		Cross mating	An. gambiae s.s.	17						9			9		Ramsdale & Leport, 1967	[114]
NIGERIA	Kankiya	12.54	7.83	1967	1967	1967	HLC, PSC	HLC + PSC	0	2	0	2	0	0	AC	1				An. gambiae s.l	797			3.75			9			9	Total no dissected for Aug to Nov 1967	Garrett-Jones & Shidrawi, 1969	[90]
NIGERIA	Kankiya	12.54	7.83	1967	1967	1967	HLC, PSC	HLC + PSC	0	2	0	2	0	0	AC	1				An. gambiae s.l	871			1.02			9			9	Total no dissected for Aug to Nov 1967. Huts sprayed with DDT	Garrett-Jones & Shidrawi, 1969	[90]
NIGERIA	Kaduna	10.52	7.44	1967 - 1968	1967	1968	PSC	PSC	0	1	0	0	0	0	AC	1				An. gambiae s.l	11.3						9			9	Sprayed with OMS-33. Average number per house given	Wright et al 1969	[146]
NIGERIA	Kaduna	10.52	7.44	1967 - 1968	1967	1968	PSC	PSC	0	1	0	0	0	0	AC	1				An. gambiae s.l	0.7						9			9	Average number per house given	Wright et al 1969	[146]
NIGERIA	Kaduna	10.52	7.44	1967 - 1968	1967	1968	Exit trap collection	ETC	0	0	1	0	0	0	AC	1				An. gambiae s.l	14.2						9			9	Sprayed with OMS-33. Average number per house given	Wright et al 1969	[146]
NIGERIA	Kaduna	10.52	7.44	1967 - 1968	1967	1968	Exit trap collection	ETC	0	0	1	0	0	0	AC	1				An. gambiae s.l	0.7						9			9	Average number per house given	Wright et al 1969	[146]
NIGERIA	Kaduna	10.52	7.44	1967 - 1968	1967	1968	PSC	PSC	0	1	0	0	0	0	AC	1				An. funestus complex	70.1						9			9	Average number per house given	Wright et al 1969	[146]
NIGERIA	Kaduna	10.52	7.44	1967 - 1968	1967	1968	PSC	PSC	0	1	0	0	0	0	AC	1				An. funestus complex	1.1						9			9	Sprayed with OMS-33. Average number per house given	Wright et al 1969	[146]
NIGERIA	Kaduna	10.52	7.44	1967 - 1968	1967	1968	Exit trap collection	ETC	0	0	1	0	0	0	AC	1				An. funestus complex	47.7						9			9	Average number per house given	Wright et al 1969	[146]
NIGERIA	Kaduna	10.52	7.44	1967 - 1968	1967	1968	Exit trap collection	ETC	0	0	1	0	0	0	AC	1				An. funestus complex	1.1						9			9	Sprayed with OMS-33. Average number per house given	Wright et al 1969	[146]
NIGERIA	Kaduna area	10.52	7.44	1967	1967	1967	PSC	PSC	0	1	0	0	0	0	AC	1				An. gambiae s.l	4.9						9			9	Average densities per hut given	Pant et al., 1968	[87]
NIGERIA	Kaduna area	10.52	7.44	1967	1967	1967	PSC	PSC	0	1	0	0	0	0	AC	1				An. gambiae s.l	2.3						9			9	Average densities per hut given. Sprayed with OMS-597	Pant et al., 1968	[87]
NIGERIA	Kaduna area	10.52	7.44	1967	1967	1967	Exit door traps	ETC	0	0	1	0	0	0	AC	1				An. gambiae s.l	1.55						9			9	Average densities per hut given. Sprayed with OMS-597	Pant et al., 1968	[87]
NIGERIA	Kaduna area	10.52	7.44	1967	1967	1967	Exit door traps	ETC	0	0	1	0	0	0	AC	1				An. gambiae s.l	5.6						9			9	Average densities per hut given	Pant et al., 1968	[87]
NIGERIA	Kaduna area	10.52	7.44	1967	1967	1967	PSC	PSC	0	1	0	0	0	0	AC	1				An. funestus complex	19.8						9			9	Average densities per hut given	Pant et al., 1968	[87]
NIGERIA	Kaduna area	10.52	7.44	1967	1967	1967	PSC	PSC	0	1	0	0	0	0	AC	1				An. funestus complex	1.6						9			9	Average densities per hut given. Sprayed with OMS-597	Pant et al., 1968	[87]
NIGERIA	Kaduna area	10.52	7.44	1967	1967	1967	Exit door traps	ETC	0	0	1	0	0	0	AC	1				An. funestus complex	1.5						9			9	Average densities per hut given. Sprayed with OMS-597	Pant et al., 1968	[87]
NIGERIA	Kaduna area	10.52	7.44	1967	1967	1967	Exit door traps	ETC	0	0	1	0	0	0	AC	1				An. funestus complex	19.6						9			9	Average densities per hut given	Pant et al., 1968	[87]
NIGERIA	Kujama District of Zaria	11.11	7.73	1968	1968	1968	SC	PSC	0	1	0	0	0	0	AC	1				An. gambiae s.l	61						9			9	IRS with MOBAM. Numbers given here are those of females whose abdominals were examined as reported by the authors	Pant et al., 1969	[88]
NIGERIA	Kujama District of Zaria	11.11	7.73	1968	1968	1968	SC	PSC	0	1	0	0	0	0	AC	1				An. funestus complex	88						9			9	IRS with MOBAM. Numbers given here are those of females whose abdominals were examined as reported by the authors	Pant et al., 1969	[88]
NIGERIA	Kujama District of Zaria	11.11	7.73	1968	1968	1968	SC	PSC	0	1	0	0	0	0	AC	1				An. gambiae s.l	853						9			9	Unsprayed area. Numbers given here are those of females whose abdominals were examined as reported by the authors	Pant et al., 1969	[88]
NIGERIA	Kujama District of Zaria	11.11	7.73	1968	1968	1968	SC	PSC	0	1	0	0	0	0	AC	1				An. funestus complex	2104						9			9	Unsprayed area. Numbers given here are those of females whose abdominals were examined as reported by the authors	Pant et al., 1969	[88]
NIGERIA	Kujama District of Zaria	11.11	7.73	1968	1968	1968	Door exit trap	ETC	0	0	1	0	0	0	AC	1				An. gambiae s.l	258						9			9	IRS with MOBAM. Numbers given here are those of females whose abdominals were examined as reported by the authors	Pant et al., 1969	[88]
NIGERIA	Kujama District of Zaria	11.11	7.73	1968	1968	1968	Door exit trap	ETC	0	0	1	0	0	0	AC	1				An. funestus complex	353						9			9	IRS with MOBAM. Numbers given here are those of females whose abdominals were examined as reported by the authors	Pant et al., 1969	[88]
NIGERIA	Kujama District of Zaria	11.11	7.73	1968	1968	1968	Door exit trap	ETC	0	0	1	0	0	0	AC	1				An. gambiae s.l	657						9			9	Unsprayed area. Numbers given here are those of females whose abdominals were examined as reported by the authors	Pant et al., 1969	[88]
NIGERIA	Kujama District of Zaria	11.11	7.73	1968	1968	1968	Door exit trap	ETC	0	0	1	0	0	0	AC	1				An. funestus complex	1227						9			9	Unsprayed area. Numbers given here are those of females whose abdominals were examined as reported by the authors	Pant et al., 1969	[88]
NIGERIA	Kaduna area	10.52	7.44	1968	1968	1968	SC, HLC, Door exit trap	PSC + HLC + ETC	0	2	2	2	0	0	AC	1	Morphology		Morph only	An. gambiae s.l	52.1						9			9	IRS with Bromophos. Average hut density of mosquito given, not absolute nos	Pant & Self, 1969b	[89]
NIGERIA	Kaduna area	10.52	7.44	1968	1968	1968	SC, HLC, Door exit trap	PSC + HLC + ETC	0	2	2	2	0	0	AC	1	Morphology		Morph only	An. funestus complex	100.5						9			9	IRS with Bromophos. Average hut density of mosquito given, not absolute nos	Pant & Self, 1969b	[89]
NIGERIA	Kaduna area	10.52	7.44	March - May 1969	1969	1969	IR, LC	IR + LC	2	0	0	0	0	2	AC, LC	3	Chromosome		Chromosome	An. gambiae s.s.	1106			5.2			9			9		Service, 1970	[39]
NIGERIA	Kaduna area	10.52	7.44	March - May 1969	1969	1969	IR, LC	IR + LC	2	0	0	0	0	2	AC, LC	3	Chromosome		Chromosome	An. arabiensis	239			6.1			9			9		Service, 1970	[39]
NIGERIA	Garki district	12.44	9.19	Sept - Dec 1969	1969	1969	PSC	PSC	0	1	0	0	0	0	AC	1	Chromosome		Chromosome	An. gambiae s.s.	41						9			9		Shidrawi, 1972	[117]
NIGERIA	Garki district	12.44	9.19	Sept - Dec 1969	1969	1969	PSC	PSC	0	1	0	0	0	0	AC	1	Chromosome		Chromosome	An. arabiensis	649						9			9		Shidrawi, 1972	[117]
NIGERIA	Kangimi	10.73	7.6	1969	1969	1969	PSC	PSC	0	1	0	0	0	0	AC	1				An. gambiae s.l	1661						9			9		Rosen et al 1970	[147]
NIGERIA	Kangimi	10.73	7.6	1969	1969	1969	PSC	PSC	0	1	0	0	0	0	AC	1				An. gambiae s.l	1261						9			9	Sprayed with OMS-597	Rosen et al 1970	[147]
NIGERIA	Kangimi	10.73	7.6	1969	1969	1969	Exit trap collection	ETC	0	0	1	0	0	0	AC	1				An. gambiae s.l	1144						9			9		Rosen et al 1970	[147]
NIGERIA	Kangimi	10.73	7.6	1969	1969	1969	Exit trap collection	ETC	0	0	1	0	0	0	AC	1				An. gambiae s.l	342						9			9	Sprayed with OMS-597	Rosen et al 1970	[147]
NIGERIA	Kangimi	10.73	7.6	1969	1969	1969	PSC	PSC	0	1	0	0	0	0	AC	1				An. funestus complex	3103						9			9		Rosen et al 1970	[147]
NIGERIA	Kangimi	10.73	7.6	1969	1969	1969	PSC	PSC	0	1	0	0	0	0	AC	1				An. funestus complex	288						9			9	Sprayed with OMS-597	Rosen et al 1970	[147]
NIGERIA	Kangimi	10.73	7.6	1969	1969	1969	Exit trap collection	ETC	0	0	1	0	0	0	AC	1				An. funestus complex	1798						9			9		Rosen et al 1970	[147]
NIGERIA	Kangimi	10.73	7.6	1969	1969	1969	Exit trap collection	ETC	0	0	1	0	0	0	AC	1				An. funestus complex	143						9			9	Sprayed with OMS-597	Rosen et al 1970	[147]
NIGERIA	Kangimi	10.73	7.6	1969	1969	1969	HLC	HLC	0	0	0	1	0	0	AC	1				An. gambiae s.l	84						9			9		Rosen et al 1970	[147]
NIGERIA	Kangimi	10.73	7.6	1969	1969	1969	HLC	HLC	0	0	0	1	0	0	AC	1				An. gambiae s.l	70						9			9	Sprayed with OMS-597	Rosen et al 1970	[147]
NIGERIA	Kangimi	10.73	7.6	1969	1969	1969	HLC	HLC	0	0	0	1	0	0	AC	1				An. funestus complex	141						9			9		Rosen et al 1970	[147]
NIGERIA	Kangimi	10.73	7.6	1969	1969	1969	HLC	HLC	0	0	0	1	0	0	AC	1				An. funestus complex	40						9			9	Sprayed with OMS-597	Rosen et al 1970	[147]
NIGERIA	Garki district	12.44	9.19	July - Oct 1970	1970	1970	PSC	PSC	0	1	0	0	0	0	AC	1	Chromosome		Chromosome	An. gambiae s.s.	244						9			9		Shidrawi, 1972	[117]
NIGERIA	Garki district	12.44	9.19	July - Oct 1970	1970	1970	PSC	PSC	0	1	0	0	0	0	AC	1	Chromosome		Chromosome	An. arabiensis	1816						9			9		Shidrawi, 1972	[117]
NIGERIA	Garki district	12.44	9.19	1970	1970	1970	ORC	ORC	0	0	0	0	1	0	AC	1	Chromosome		Chromosome	An. gambiae s.l	199						9			9		Molineaux and Gramiccia 1980	[93]
NIGERIA	Garki district	12.44	9.19	1970	1970	1970	ORC	ORC	0	0	0	0	1	0	AC	1	Chromosome		Chromosome	An. funestus complex	32						9			9		Molineaux and Gramiccia 1980	[93]
NIGERIA	Garki district	12.44	9.19	28 Oct 1970 - 21 May 1972	1970	1972	PSC	PSC	0	1	0	0	0	0	AC	1				An. gambiae s.l	21363						9			9		Molineaux et al., 1976	[92]
NIGERIA	Garki district	12.44	9.19	28 Oct 1970 - 21 May 1972	1970	1972	PSC	PSC	0	1	0	0	0	0	AC	1				An. funestus complex	6190						9			9		Molineaux et al., 1976	[92]
NIGERIA	Kaduna area	10.52	7.44	1970	1970	1970	PSC	PSC	0	1	0	0	0	0	AC	1				An. gambiae s.l	204						9			9	Sprayed with Iodophos. Only no of females given	Fontaine et al 1971	[91]
NIGERIA	Kaduna area	10.52	7.44	1970	1970	1970	PSC	PSC	0	1	0	0	0	0	AC	1				An. gambiae s.l	3551						9			9	Only no of females given	Fontaine et al 1971	[91]
NIGERIA	Kaduna area	10.52	7.44	1970	1970	1970	PSC	PSC	0	1	0	0	0	0	AC	1				An. funestus complex	373						9			9	Sprayed with Iodophos. Only no of females given	Fontaine et al 1971	[91]
NIGERIA	Kaduna area	10.52	7.44	1970	1970	1970	PSC	PSC	0	1	0	0	0	0	AC	1				An. funestus complex	6767						9			9	Only no of females given	Fontaine et al 1971	[91]
NIGERIA	Kaduna area	10.52	7.44	1970	1970	1970	Door exit trap	ETC	0	0	1	0	0	0	AC	1				An. gambiae s.l	314						9			9	Sprayed with Iodophos. Only no of females given	Fontaine et al 1971	[91]
NIGERIA	Kaduna area	10.52	7.44	1970	1970	1970	Door exit trap	ETC	0	0	1	0	0	0	AC	1				An. gambiae s.l	1153						9			9	Only no of females given	Fontaine et al 1971	[91]
NIGERIA	Kaduna area	10.52	7.44	1970	1970	1970	Door exit trap	ETC	0	0	1	0	0	0	AC	1				An. funestus complex	267						9			9	Sprayed with Iodophos. Only no of females given	Fontaine et al 1971	[91]
NIGERIA	Kaduna area	10.52	7.44	1970	1970	1970	Door exit trap	ETC	0	0	1	0	0	0	AC	1				An. funestus complex	2393						9			9	Only no of females given	Fontaine et al 1971	[91]
NIGERIA	Kaduna area	10.52	7.44	1970	1970	1970	HLC	HLC	0	0	0	1	0	0	AC	1				An. gambiae s.l	490						9			9	Sprayed with Iodophos. Only no of females given	Fontaine et al 1971	[91]
NIGERIA	Kaduna area	10.52	7.44	1970	1970	1970	HLC	HLC	0	0	0	1	0	0	AC	1				An. gambiae s.l	1311						9			9	Only no of females given	Fontaine et al 1971	[91]
NIGERIA	Kaduna area	10.52	7.44	1970	1970	1970	HLC	HLC	0	0	0	1	0	0	AC	1				An. funestus complex	220						9			9	Sprayed with Iodophos. Only no of females given	Fontaine et al 1971	[91]
NIGERIA	Kaduna area	10.52	7.44	1970	1970	1970	HLC	HLC	0	0	0	1	0	0	AC	1				An. funestus complex	1164						9			9	Only no of females given	Fontaine et al 1971	[91]
NIGERIA	Kaduna area	10.52	7.44	Oct, 1971	1971	1971	LC, HLC, Exit trap (Doors and windows)	LC + HLC + ETC	0	0	2	2	0	2	AC, LC	3	Chromosome		Chromosome	An. gambiae s.s.	902						9			9		White & Rosen, 1973	[118]
NIGERIA	Kaduna area	10.52	7.44	Oct, 1971	1971	1971	LC, HLC, Exit trap (Doors and windows)	LC + HLC + ETC	0	0	2	2	0	2	AC, LC	3	Chromosome		Chromosome	An. arabiensis	159						9			9		White & Rosen, 1973	[118]
NIGERIA	Garki district	12.44	9.19	1971 - 1973	1971	1973	HLC, SC	HLC + PSC	0	2	0	2	0	0	AC	1				An. arabiensis	1622						9			9		Molineaux et al 1976	[92]
NIGERIA	Garki district	12.44	9.19	1971 - 1973	1971	1973	HLC, SC	HLC + PSC	0	2	0	2	0	0	AC	1				An. gambiae s.l	17209						9			9		Molineaux et al 1979	[148]
NIGERIA	Garki district	12.44	9.19	1971 - 1973	1971	1973	HLC, SC	HLC + PSC	0	2	0	2	0	0	AC	1				An. funestus complex	4103						9			9		Molineaux et al 1979	[148]
NIGERIA	Garki district	12.44	9.19	Aug, 1971	1971	1971	PSC	PSC	0	1	0	0	0	0	AC	1	Chromosome		Chromosome	An. gambiae s.s.	442						9			9		Coluzzi et al 1975	[119]
NIGERIA	Garki district	12.44	9.19	Aug, 1971	1971	1971	PSC	PSC	0	1	0	0	0	0	AC	1	Chromosome		Chromosome	An. arabiensis	1394						9			9		Coluzzi et al 1975	[119]
NIGERIA	Garki district	12.44	9.19	Aug, 1971	1971	1971	Net trap outdoors, human bait	NET CATCH + HUMAN BAIT	0	0	0	0	0	0	AC	1	Chromosome		Chromosome	An. gambiae s.s.	108						9			9		Coluzzi et al 1975	[119]
NIGERIA	Garki district	12.44	9.19	Aug, 1971	1971	1971	Net trap outdoors, human bait	NET CATCH + HUMAN BAIT	0	0	0	0	0	0	AC	1	Chromosome		Chromosome	An. arabiensis	319						9			9		Coluzzi et al 1975	[119]
NIGERIA	Garki district	12.44	9.19	Aug, 1971	1971	1971	HLC, outdoors	HLC	0	0	0	1	0	0	AC	1	Chromosome		Chromosome	An. gambiae s.s.	3						9			9		Coluzzi et al 1975	[119]
NIGERIA	Garki district	12.44	9.19	Aug, 1971	1971	1971	HLC, outdoors	HLC	0	0	0	1	0	0	AC	1	Chromosome		Chromosome	An. arabiensis	27						9			9		Coluzzi et al 1975	[119]
NIGERIA	Garki district	12.44	9.19	Aug, 1971	1971	1971	Animal bait (donkey)	ANIMAL BAIT	0	0	0	0	0	0	AC	1	Chromosome		Chromosome	An. arabiensis	30						9			9		Coluzzi et al 1975	[119]
NIGERIA	Garki district	12.44	9.19	Aug, 1971	1971	1971	Outdoor resting collections	ORC	0	0	0	0	1	0	AC	1	Chromosome		Chromosome	An. arabiensis	36						9			9		Coluzzi et al 1975	[119]
NIGERIA	Garki district	12.44	9.19	1971	1971	1971	HLC	HLC	0	0	0	1	0	0	AC	1	Chromosome		Chromosome	An. gambiae s.l	1473						9			9		Molineaux and Gramiccia 1980	[93]
NIGERIA	Garki district	12.44	9.19	1971	1971	1971	HLC	HLC	0	0	0	1	0	0	AC	1	Chromosome		Chromosome	An. gambiae s.l	10837						9			9	huts sprayed with propoxur	Molineaux and Gramiccia 1980	[93]
NIGERIA	Garki district	12.44	9.19	1971	1971	1971	HLC	HLC	0	0	0	1	0	0	AC	1	Chromosome		Chromosome	An. funestus complex	2343						9			9		Molineaux and Gramiccia 1980	[93]
NIGERIA	Garki district	12.44	9.19	21 Jun - 7 Nov, 1971	1971	1971	HLC	HLC	0	0	0	1	0	0	AC	1				An. gambiae s.l	1473						9			9		Molineaux et al., 1976	[92]
NIGERIA	Garki district	12.44	9.19	21 Jun - 7 Nov, 1971	1971	1971	HLC	HLC	0	0	0	1	0	0	AC	1				An. gambiae s.l	10837						9			9	Huts treated with propoxur	Molineaux et al., 1976	[92]
NIGERIA	Garki district	12.44	9.19	July - Sept 1972	1972	1972	PSC	PSC	0	1	0	0	0	0	AC	1	Chromosome		Chromosome	An. gambiae s.s.	967						9			9		Coluzzi et al 1975	[119]
NIGERIA	Garki district	12.44	9.19	July - Sept 1972	1972	1972	PSC	PSC	0	1	0	0	0	0	AC	1	Chromosome		Chromosome	An. arabiensis	1139						9			9		Coluzzi et al 1975	[119]
NIGERIA	Garki district	12.44	9.19	July - Sept 1972	1972	1972	PSC	PSC	0	1	0	0	0	0	AC	1	Chromosome		Chromosome	An. gambiae s.s.	10						9			9	huts sprayed with propoxur	Coluzzi et al 1975	[119]
NIGERIA	Garki district	12.44	9.19	July - Sept 1972	1972	1972	PSC	PSC	0	1	0	0	0	0	AC	1	Chromosome		Chromosome	An. arabiensis	11						9			9	huts sprayed with propoxur	Coluzzi et al 1975	[119]
NIGERIA	Garki district	12.44	9.19	July - Sept 1972	1972	1972	Net trap outdoors, human bait	NET CATCH + HUMAN BAIT	0	0	0	0	0	0	AC	1	Chromosome		Chromosome	An. gambiae s.s.	93						9			9		Coluzzi et al 1975	[119]
NIGERIA	Garki district	12.44	9.19	July - Sept 1972	1972	1972	Net trap outdoors, human bait	NET CATCH + HUMAN BAIT	0	0	0	0	0	0	AC	1	Chromosome		Chromosome	An. arabiensis	141						9			9		Coluzzi et al 1975	[119]
NIGERIA	Garki district	12.44	9.19	July - Sept 1972	1972	1972	Animal bait (donkey)	ANIMAL BAIT	0	0	0	0	0	0	AC	1	Chromosome		Chromosome	An. gambiae s.s.	16						9			9		Coluzzi et al 1975	[119]
NIGERIA	Garki district	12.44	9.19	July - Sept 1972	1972	1972	Animal bait (donkey)	ANIMAL BAIT	0	0	0	0	0	0	AC	1	Chromosome		Chromosome	An. arabiensis	100						9			9		Coluzzi et al 1975	[119]
NIGERIA	Garki district	12.44	9.19	July - Sept 1972	1972	1972	LC, PC	LC + PSC	0	2	0	0	0	2	AC, LC	3	Chromosome		Chromosome	An. gambiae s.s.	32						9			9		Coluzzi et al 1975	[119]
NIGERIA	Garki district	12.44	9.19	July - Sept 1972	1972	1972	LC, PC	LC + PSC	0	2	0	0	0	2	AC, LC	3	Chromosome		Chromosome	An. arabiensis	71						9			9		Coluzzi et al 1975	[119]
NIGERIA	Garki district	12.44	9.19	1972	1972	1972	HLC	HLC	0	0	0	1	0	0	AC	1	Chromosome		Chromosome	An. gambiae s.l	624						9			9		Molineaux and Gramiccia 1980	[93]
NIGERIA	Garki district	12.44	9.19	1972	1972	1972	HLC	HLC	0	0	0	1	0	0	AC	1	Chromosome		Chromosome	An. gambiae s.l	458						9			9	huts sprayed with propoxur	Molineaux and Gramiccia 1980	[93]
NIGERIA	Garki district	12.44	9.19	22 May - 22 Oct, 1972	1972	1972	HLC	HLC	0	0	0	1	0	0	AC	1				An. gambiae s.l	624						9			9		Molineaux et al., 1976	[92]
NIGERIA	Garki district	12.44	9.19	22 May - 22 Oct, 1972	1972	1972	HLC	HLC	0	0	0	1	0	0	AC	1				An. gambiae s.l	458						9			9	Huts treated with propoxur	Molineaux et al., 1976	[92]
NIGERIA	Jirima	12.32	8.89	Sept, 1973	1973	1973	HLC, IR	IR + HLC	2	0	0	2	0	0	AC	1				An. arabiensis	5802						9			9		Coluzzi et al 1979	[149]
NIGERIA	Garki district	12.44	9.19	Aug - Sept 1973	1973	1973	PSC	PSC	0	1	0	0	0	0	AC	1	Chromosome		Chromosome	An. gambiae s.s.	120						9			9		Coluzzi et al 1975	[119]
NIGERIA	Garki district	12.44	9.19	Aug - Sept 1973	1973	1973	PSC	PSC	0	1	0	0	0	0	AC	1	Chromosome		Chromosome	An. arabiensis	318						9			9		Coluzzi et al 1975	[119]
NIGERIA	Garki district	12.44	9.19	Aug - Sept 1973	1973	1973	PSC	PSC	0	1	0	0	0	0	AC	1	Chromosome		Chromosome	An. gambiae s.s.	2						9			9		Coluzzi et al 1975	[119]
NIGERIA	Garki district	12.44	9.19	Aug - Sept 1973	1973	1973	PSC	PSC	0	1	0	0	0	0	AC	1	Chromosome		Chromosome	An. arabiensis	8						9			9		Coluzzi et al 1975	[119]
NIGERIA	Garki district	12.44	9.19	Aug - Sept 1973	1973	1973	Net trap outdoors, human bait	NET CATCH + HUMAN BAIT	0	0	0	0	0	0	AC	1	Chromosome		Chromosome	An. gambiae s.s.	12						9			9	huts sprayed with propoxur	Coluzzi et al 1975	[119]
NIGERIA	Garki district	12.44	9.19	Aug - Sept 1973	1973	1973	Net trap outdoors, human bait	NET CATCH + HUMAN BAIT	0	0	0	0	0	0	AC	1	Chromosome		Chromosome	An. arabiensis	515						9			9	huts sprayed with propoxur	Coluzzi et al 1975	[119]
NIGERIA	Garki district	12.44	9.19	Aug - Sept 1973	1973	1973	Animal bait (donkey)	ANIMAL BAIT	0	0	0	0	0	0	AC	1	Chromosome		Chromosome	An. gambiae s.s.	17						9			9		Coluzzi et al 1975	[119]
NIGERIA	Garki district	12.44	9.19	Aug - Sept 1973	1973	1973	Animal bait (donkey)	ANIMAL BAIT	0	0	0	0	0	0	AC	1	Chromosome		Chromosome	An. arabiensis	465						9			9		Coluzzi et al 1975	[119]
NIGERIA	Garki district	12.44	9.19	1973	1973	1973	HLC	HLC	0	0	0	1	0	0	AC	1	Chromosome		Chromosome	An. gambiae s.l	1968						9			9		Molineaux and Gramiccia 1980	[93]
NIGERIA	Garki district	12.44	9.19	1973	1973	1973	HLC	HLC	0	0	0	1	0	0	AC	1	Chromosome		Chromosome	An. gambiae s.l	1859						9			9	huts sprayed with propoxur	Molineaux and Gramiccia 1980	[93]
NIGERIA	Garki district	12.44	9.19	18 Jun - 4 Nov, 1973	1973	1973	HLC	HLC	0	0	0	1	0	0	AC	1				An. gambiae s.l	1958						9			9		Molineaux et al., 1976	[93]
NIGERIA	Garki district	12.44	9.19	18 Jun - 4 Nov, 1973	1973	1973	HLC	HLC	0	0	0	1	0	0	AC	1				An. gambiae s.l	1859						9			9	Huts treated with propoxur	Molineaux et al., 1976	[93]
NIGERIA	Kaduna area	10.52	7.44	Aug 1974 - Aug 1975	1974	1975	PSC	PSC	0	1	0	0	0	0	AC	1	Chromosome		Chromosome	An. gambiae s.s.	893						9			9		Rishikesh, 1985	[121]
NIGERIA	Kaduna area	10.52	7.44	Aug 1974 - Aug 1975	1974	1975	PSC	PSC	0	1	0	0	0	0	AC	1	Chromosome		Chromosome	An. arabiensis	402						9			9		Rishikesh, 1985	[121]
NIGERIA	Garki district	12.44	9.19	July - Sept 1974	1974	1974	PSC	PSC	0	1	0	0	0	0	AC	1	Chromosome		Chromosome	An. gambiae s.s.	290						9			9		Coluzzi et al 1975	[119]
NIGERIA	Garki district	12.44	9.19	July - Sept 1974	1974	1974	PSC	PSC	0	1	0	0	0	0	AC	1	Chromosome		Chromosome	An. arabiensis	897						9			9		Coluzzi et al 1975	[119]
NIGERIA	Garki district	12.44	9.19	July - Sept 1974	1974	1974	PSC	PSC	0	1	0	0	0	0	AC	1	Chromosome		Chromosome	An. gambiae s.s.	5						9			9	huts sprayed with propoxur	Coluzzi et al 1975	[119]
NIGERIA	Garki district	12.44	9.19	July - Sept 1974	1974	1974	PSC	PSC	0	1	0	0	0	0	AC	1	Chromosome		Chromosome	An. arabiensis	51						9			9	huts sprayed with propoxur	Coluzzi et al 1975	[119]
NIGERIA	Garki district	12.44	9.19	July - Sept 1974	1974	1974	Net trap outdoors, human bait	NET CATCH + HUMAN BAIT	0	0	0	0	0	0	AC	1	Chromosome		Chromosome	An. gambiae s.s.	182						9			9		Coluzzi et al 1975	[119]
NIGERIA	Garki district	12.44	9.19	July - Sept 1974	1974	1974	Net trap outdoors, human bait	NET CATCH + HUMAN BAIT	0	0	0	0	0	0	AC	1	Chromosome		Chromosome	An. arabiensis	273						9			9		Coluzzi et al 1975	[119]
NIGERIA	Garki district	12.44	9.19	July - Sept 1974	1974	1974	Net trap outdoors, human bait	NET CATCH + HUMAN BAIT	0	0	0	0	0	0	AC	1	Chromosome		Chromosome	An. gambiae s.s.	106						9			9	huts sprayed with propoxur	Coluzzi et al 1975	[119]
NIGERIA	Garki district	12.44	9.19	July - Sept 1974	1974	1974	Net trap outdoors, human bait	NET CATCH + HUMAN BAIT	0	0	0	0	0	0	AC	1	Chromosome		Chromosome	An. arabiensis	249						9			9	huts sprayed with propoxur	Coluzzi et al 1975	[119]
NIGERIA	Garki district	12.44	9.19	July - Sept 1974	1974	1974	HLC, outdoors	HLC	0	0	0	1	0	0	AC	1	Chromosome		Chromosome	An. gambiae s.s.	50						9			9		Coluzzi et al 1975	[119]
NIGERIA	Garki district	12.44	9.19	July - Sept 1974	1974	1974	HLC, outdoors	HLC	0	0	0	1	0	0	AC	1	Chromosome		Chromosome	An. arabiensis	46						9			9		Coluzzi et al 1975	[119]
NIGERIA	Garki district	12.44	9.19	July - Sept 1974	1974	1974	Animal bait (donkey)	ANIMAL BAIT	0	0	0	0	0	0	AC	1	Chromosome		Chromosome	An. gambiae s.s.	64						9			9		Coluzzi et al 1975	[119]
NIGERIA	Garki district	12.44	9.19	July - Sept 1974	1974	1974	Animal bait (donkey)	ANIMAL BAIT	0	0	0	0	0	0	AC	1	Chromosome		Chromosome	An. arabiensis	361						9			9		Coluzzi et al 1975	[119]
NIGERIA	Garki district	12.44	9.19	July - Sept 1974	1974	1974	ETC	ETC	0	0	1	0	0	0	AC	1	Chromosome		Chromosome	An. gambiae s.s.	106						9			9		Coluzzi et al 1975	[119]
NIGERIA	Garki district	12.44	9.19	July - Sept 1974	1974	1974	ETC	ETC	0	0	1	0	0	0	AC	1	Chromosome		Chromosome	An. arabiensis	145						9			9		Coluzzi et al 1975	[119]
NIGERIA	Garki district	12.44	9.19	July - Sept 1974	1974	1974	LC, PC	LC + PSC	0	2	0	0	0	2	AC	1	Chromosome		Chromosome	An. gambiae s.s.	11						9			9		Coluzzi et al 1975	[119]
NIGERIA	Garki district	12.44	9.19	July - Sept 1974	1974	1974	LC, PC	LC + PSC	0	2	0	0	0	2	AC	1	Chromosome		Chromosome	An. arabiensis	206						9			9		Coluzzi et al 1975	[119]
NIGERIA	Barmawa	12.33	8.86	Sept, 1975	1975	1975	PSC	PSC	0	1	0	0	0	0	AC	1				An. gambiae s.l	574						9			9		Boreham et al, 1979	[150]
NIGERIA	Keffi	8.82	7.88	1977	1975	1977	IR	IR	1	0	0	0	0	0	AC	1	Chromosome		Chromosome	An. gambiae s.s.							9			9		Pombi et al., 2008	[122]
NIGERIA	Matsena	13.136	10.0492	1975	1975	1975	IR	IR	1	0	0	0	0	0	AC	1	Chromosome		Chromosome	An. gambiae s.s.							9			9		Pombi et al., 2008	[122]
NIGERIA	Agenebode	7.11	6.7	Aug - Sept 1977	1977	1977	HLC, SC, Bednet traps	HLC + PSC + NET CATCH	0	2	0	2	0	0	AC	1				An. gambiae s.l	1286						9			9		Coluzzi et al 1979	[149]
NIGERIA	Itagbe	8.35	3.7	1977	1977	1977	IR	IR	1	0	0	0	0	0	AC	1	Chromosome		Chromosome	An. gambiae s.s.							9			9		Pombi et al., 2008	[122]
NIGERIA	Old Turunku	10.82	7.7	1977	1977	1977	IR	IR	1	0	0	0	0	0	AC	1	Chromosome		Chromosome	An. gambiae s.s.							9			9		Pombi et al., 2008	[122]
NIGERIA	Sapele	5.9	5.68	1978	1978	1978	IR	IR	1	0	0	0	0	0	AC	1	Chromosome		Chromosome	An. gambiae s.s.							9			9		Pombi et al., 2008	[122]
NIGERIA	Jibiya	13.1	7.22	1981	1981	1981	Human Bait	Human Bait	0	0	0	0	0	0	AC	1	Chromosome		Chromosome	An. gambiae s.l							9			9		Smith, 1981	[120]
NIGERIA	Igwun Basin	5.48	7.73	Jun 1985 - May 1986	1985	1986	HLC	HLC	0	0	0	1	0	0	AC	1				An. gambiae s.l	5122				21.7		9			9		Udonsi, 1988	[70]
NIGERIA	Sokoto	13.05	5.21	Jun - Aug 1997	1997	1997	LC	LC	0	0	0	0	0	1	LC	2	Gillies & Coetzee, 1987	Scott et al., 1993	Morph and PCR	An. gambiae s.s.	60						9			9		Onyabe and Conn, 2001a	[28]
NIGERIA	Sokoto	13.05	5.21	Jun - Aug 1997	1997	1997	LC	LC	0	0	0	0	0	1	LC	2	Gillies & Coetzee, 1987	Scott et al., 1993	Morph and PCR	An. arabiensis	50						9			9		Onyabe and Conn, 2001a	[28]
NIGERIA	Giwa	11.18	7.27	Jun - Aug 1997	1997	1997	LC	LC	0	0	0	0	0	1	LC	2	Gillies & Coetzee, 1987	Scott et al., 1993	Morph and PCR	An. gambiae s.s.	31						9			9		Onyabe and Conn, 2001a	[28]
NIGERIA	Giwa	11.18	7.27	Jun - Aug 1997	1997	1997	LC	LC	0	0	0	0	0	1	LC	2	Gillies & Coetzee, 1987	Scott et al., 1993	Morph and PCR	An. arabiensis	18						9			9		Onyabe and Conn, 2001a	[28]
NIGERIA	Zaria	11.11	7.73	Jun - Aug 1997	1997	1997	LC	LC	0	0	0	0	0	1	LC	2	Gillies & Coetzee, 1987	Scott et al., 1993	Morph and PCR	An. gambiae s.s.	23						9			9		Onyabe and Conn, 2001a	[28]
NIGERIA	Zaria	11.11	7.73	Jun - Aug 1997	1997	1997	LC	LC	0	0	0	0	0	1	LC	2	Gillies & Coetzee, 1987	Scott et al., 1993	Morph and PCR	An. arabiensis	6						9			9		Onyabe and Conn, 2001a	[28]
NIGERIA	Kaduna	10.52	7.44	Jun - Aug 1997	1997	1997	LC	LC	0	0	0	0	0	1	LC	2	Gillies & Coetzee, 1987	Scott et al., 1993	Morph and PCR	An. arabiensis	50						9			9		Onyabe and Conn, 2001a	[28]
NIGERIA	Abuja	9.18	7.18	Jun - Aug 1997	1997	1997	LC	LC	0	0	0	0	0	1	LC	2	Gillies & Coetzee, 1987	Scott et al., 1993	Morph and PCR	An. gambiae s.s.	6						9			9		Onyabe and Conn, 2001a	[28]
NIGERIA	Abuja	9.18	7.18	Jun - Aug 1997	1997	1997	LC	LC	0	0	0	0	0	1	LC	2	Gillies & Coetzee, 1987	Scott et al., 1993	Morph and PCR	An. arabiensis	44						9			9		Onyabe and Conn, 2001a	[28]
NIGERIA	Bida	9.08	6.02	Jun - Aug 1997	1997	1997	LC	LC	0	0	0	0	0	1	LC	2	Gillies & Coetzee, 1987	Scott et al., 1993	Morph and PCR	An. gambiae s.s.	29						9			9		Onyabe and Conn, 2001a	[28]
NIGERIA	Bida	9.08	6.02	Jun - Aug 1997	1997	1997	LC	LC	0	0	0	0	0	1	LC	2	Gillies & Coetzee, 1987	Scott et al., 1993	Morph and PCR	An. arabiensis	1						9			9		Onyabe and Conn, 2001a	[28]
NIGERIA	Jebba	9.13	4.83	Jun - Aug 1997	1997	1997	LC	LC	0	0	0	0	0	1	LC	2	Gillies & Coetzee, 1987	Scott et al., 1993	Morph and PCR	An. gambiae s.s.	8						9			9		Onyabe and Conn, 2001a	[28]
NIGERIA	Jebba	9.13	4.83	Jun - Aug 1997	1997	1997	LC	LC	0	0	0	0	0	1	LC	2	Gillies & Coetzee, 1987	Scott et al., 1993	Morph and PCR	An. arabiensis	42						9			9		Onyabe and Conn, 2001a	[28]
NIGERIA	Lafia	8.52	8.48	Jun - Aug 1997	1997	1997	LC	LC	0	0	0	0	0	1	LC	2	Gillies & Coetzee, 1987	Scott et al., 1993	Morph and PCR	An. gambiae s.s.	48						9			9		Onyabe and Conn, 2001a	[28]
NIGERIA	Lafia	8.52	8.48	Jun - Aug 1997	1997	1997	LC	LC	0	0	0	0	0	1	LC	2	Gillies & Coetzee, 1987	Scott et al., 1993	Morph and PCR	An. arabiensis	2						9			9		Onyabe and Conn, 2001a	[28]
NIGERIA	Okene	7.55	6.25	Jun - Aug 1997	1997	1997	LC	LC	0	0	0	0	0	1	LC	2	Gillies & Coetzee, 1987	Scott et al., 1993	Morph and PCR	An. gambiae s.s.	28						9			9		Onyabe and Conn, 2001a	[28]
NIGERIA	Okene	7.55	6.25	Jun - Aug 1997	1997	1997	LC	LC	0	0	0	0	0	1	LC	2	Gillies & Coetzee, 1987	Scott et al., 1993	Morph and PCR	An. arabiensis	2						9			9		Onyabe and Conn, 2001a	[28]
NIGERIA	Otukpo	6.82	8.67	Jun - Aug 1997	1997	1997	LC	LC	0	0	0	0	0	1	LC	2	Gillies & Coetzee, 1987	Scott et al., 1993	Morph and PCR	An. gambiae s.s.	1						9			9		Onyabe and Conn, 2001a	[28]
NIGERIA	Otukpo	6.82	8.67	Jun - Aug 1997	1997	1997	LC	LC	0	0	0	0	0	1	LC	2	Gillies & Coetzee, 1987	Scott et al., 1993	Morph and PCR	An. arabiensis	49						9			9		Onyabe and Conn, 2001a	[28]
NIGERIA	Ogbomosho	8.13	4.27	Jun - Aug 1997	1997	1997	LC	LC	0	0	0	0	0	1	LC	2	Gillies & Coetzee, 1987	Scott et al., 1993	Morph and PCR	An. arabiensis	20						9			9		Onyabe and Conn, 2001a	[28]
NIGERIA	Lagos	6.45	3.4	Jun - Aug 1997	1997	1997	LC	LC	0	0	0	0	0	1	LC	2	Gillies & Coetzee, 1987	Scott et al., 1993	Morph and PCR	An. gambiae s.s.	27						9			9		Onyabe and Conn, 2001a	[28]
NIGERIA	Lagos	6.45	3.4	Jun - Aug 1997	1997	1997	LC	LC	0	0	0	0	0	1	LC	2	Gillies & Coetzee, 1987	Scott et al., 1993	Morph and PCR	An. arabiensis	1						9			9		Onyabe and Conn, 2001a	[28]
NIGERIA	Benin	6.34	5.63	Jun - Aug 1997	1997	1997	LC	LC	0	0	0	0	0	1	LC	2	Gillies & Coetzee, 1987	Scott et al., 1993	Morph and PCR	An. gambiae s.s.	43						9			9		Onyabe and Conn, 2001a	[28]
NIGERIA	Benin	6.34	5.63	Jun - Aug 1997	1997	1997	LC	LC	0	0	0	0	0	1	LC	2	Gillies & Coetzee, 1987	Scott et al., 1993	Morph and PCR	An. arabiensis	7						9			9		Onyabe and Conn, 2001a	[28]
NIGERIA	Sapele	5.9	5.68	Jun - Aug 1997	1997	1997	LC	LC	0	0	0	0	0	1	LC	2	Gillies & Coetzee, 1987	Scott et al., 1993	Morph and PCR	An. gambiae s.s.	2						9			9		Onyabe and Conn, 2001a	[28]
NIGERIA	Sapele	5.9	5.68	Jun - Aug 1997	1997	1997	LC	LC	0	0	0	0	0	1	LC	2	Gillies & Coetzee, 1987	Scott et al., 1993	Morph and PCR	An. arabiensis	25						9			9		Onyabe and Conn, 2001a	[28]
NIGERIA	Sokoto	13.05	5.21	Jun - Aug 1997	1997	1997	LC, PC	LC + PSC	0	2	0	0	0	2	AC, LC	3		Scott et al., 1993; Favia et al., 1997	PCR	An. gambiae s.s.	44	5	39				9			9		Onyabe et al., 2003	[30]
NIGERIA	Giwa	11.18	7.27	Jun - Aug 1997	1997	1997	LC, PC	LC + PSC	0	2	0	0	0	2	AC, LC	3		Scott et al., 1993; Favia et al., 1997	PCR	An. gambiae s.s.	40	40	0				9			9		Onyabe et al., 2003	[30]
NIGERIA	Lafia	8.48	8.52	Jun - Aug 1997	1997	1997	LC, PC	LC + PSC	0	2	0	0	0	2	AC, LC	3		Scott et al., 1993; Favia et al., 1997	PCR	An. gambiae s.s.	44	44	0				9			9		Onyabe et al., 2003	[30]
NIGERIA	Benin	6.34	5.63	Jun - Aug 1997	1997	1997	LC, PC	LC + PSC	0	2	0	0	0	2	AC, LC	3		Scott et al., 1993; Favia et al., 1997	PCR	An. gambiae s.s.	44	2	42				9			9		Onyabe et al., 2003	[30]
NIGERIA	Sapele	5.9	5.68	Jun - Aug 1997	1997	1997	LC, PC	LC + PSC	0	2	0	0	0	2	AC, LC	3		Scott et al., 1993	PCR	An. arabiensis	90						9			9		Onyabe and Conn, 2001b	[29]
NIGERIA	Sokoto	13.05	5.21	Jun - Aug 1997	1997	1997	LC, PC	LC + PSC	0	2	0	0	0	2	AC, LC	3		Scott et al., 1993	PCR	An. arabiensis	90						9			9		Onyabe and Conn, 2001b	[29]
NIGERIA	Kaduna	10.52	7.44	Jun - Aug 1997	1997	1997	LC, PC	LC + PSC	0	2	0	0	0	2	AC, LC	3		Scott et al., 1993	PCR	An. arabiensis	88						9			9		Onyabe and Conn, 2001b	[29]
NIGERIA	Abuja	9.18	7.18	Jun - Aug 1997	1997	1997	LC, PC	LC + PSC	0	2	0	0	0	2	AC, LC	3		Scott et al., 1993	PCR	An. arabiensis	88						9			9		Onyabe and Conn, 2001b	[29]
NIGERIA	Jebba	9.13	4.83	Jun - Aug 1997	1997	1997	LC, PC	LC + PSC	0	2	0	0	0	2	AC, LC	3		Scott et al., 1993	PCR	An. arabiensis	82						9			9		Onyabe and Conn, 2001b	[29]
NIGERIA	Ibeshe Island	6.55	3.47	Jan - Sept 1998	1998	1998	PSC	PSC	0	1	0	0	0	0	AC	1				An. nili	5						9			9		Afolabi et al 2006	[151]
NIGERIA	Ibeshe Island	6.55	3.47	Jan - Sept 1998	1998	1998	PSC	PSC	0	1	0	0	0	0	AC	1				An. moucheti	7						9			9		Afolabi et al 2006	[151]
NIGERIA	Ibeshe Island	6.55	3.47	Jan - Sept 1998	1998	1998	PSC	PSC	0	1	0	0	0	0	AC	1				An. funestus complex	12						9			9		Afolabi et al 2006	[151]
NIGERIA	Ibeshe Island	6.55	3.47	Jan - Sept 1998	1998	1998	HLC	HLC	0	0	0	1	0	0	AC	1				An. gambiae s.l	4317			2.27			9			9		Afolabi et al 2006	[151]
NIGERIA	Ibeshe Island	6.55	3.47	Jan - Sept 1998	1998	1998	PSC	PSC	0	1	0	0	0	0	AC	1				An. gambiae s.l	1245						9			9		Afolabi et al 2006	[151]
NIGERIA	Ibeshe Island	6.55	3.47	May, 1998	1998	1998	LC	LC	0	0	0	0	0	1	LC	2				An. gambiae s.l	284						9			9		Afolabi et al 2006	[151]
NIGERIA	Ibeshe Island	6.55	3.47	Jan - Sept 1998	1998	1998	PSC	PSC	0	1	0	0	0	0	AC	1				An. nili	5						9			9		Afolabi et al 2006	[151]
NIGERIA	Ibeshe Island	6.55	3.47	Jan - Sept 1998	1998	1998	PSC	PSC	0	1	0	0	0	0	AC	1				An. moucheti	7						9			9		Afolabi et al 2006	[151]
NIGERIA	Zaria	11.11	7.73	Feb - Nov 1998	1998	1998	IR, HLC, PSC, LC	IR + HLC + PSC + LC	2	2	0	2	0	2	AC, LC	3	De Meillon, 1947; Gillett, 1972		Morph only	An. gambiae s.l	181						9			9		Anyanwu et al., 2000	[115]
NIGERIA	Garki district	12.44	9.19	May - Jun 1999	1999	1999	LC	LC	0	0	0	0	0	1	LC	2	Gillies & Coetzee, 1987	Scott et al., 1993	Morph and PCR	An. gambiae s.s.	2						9			9		Onyabe and Conn, 2001a	[28]
NIGERIA	Garki district	12.44	9.19	May - Jun 1999	1999	1999	LC	LC	0	0	0	0	0	1	LC	2	Gillies & Coetzee, 1987	Scott et al., 1993	Morph and PCR	An. arabiensis	43						9			9		Onyabe and Conn, 2001a	[28]
NIGERIA	Kano	12	8.52	May - Jun 1999	1999	1999	LC	LC	0	0	0	0	0	1	LC	2	Gillies & Coetzee, 1987	Scott et al., 1993	Morph and PCR	An. arabiensis	30						9			9		Onyabe and Conn, 2001a	[28]
NIGERIA	Giwa	11.18	7.27	May - Jun 1999	1999	1999	LC	LC	0	0	0	0	0	1	LC	2	Gillies & Coetzee, 1987	Scott et al., 1993	Morph and PCR	An. gambiae s.s.	6						9			9		Onyabe and Conn, 2001a	[28]
NIGERIA	Giwa	11.18	7.27	May - Jun 1999	1999	1999	LC	LC	0	0	0	0	0	1	LC	2	Gillies & Coetzee, 1987	Scott et al., 1993	Morph and PCR	An. arabiensis	43						9			9		Onyabe and Conn, 2001a	[28]
NIGERIA	Zaria	11.11	7.73	May - Jun 1999	1999	1999	LC	LC	0	0	0	0	0	1	LC	2	Gillies & Coetzee, 1987	Scott et al., 1993	Morph and PCR	An. gambiae s.s.	2						9			9		Onyabe and Conn, 2001a	[28]
NIGERIA	Zaria	11.11	7.73	May - Jun 1999	1999	1999	LC	LC	0	0	0	0	0	1	LC	2	Gillies & Coetzee, 1987	Scott et al., 1993	Morph and PCR	An. arabiensis	48						9			9		Onyabe and Conn, 2001a	[28]
NIGERIA	Bida	9.08	6.02	May - Jun 1999	1999	1999	LC	LC	0	0	0	0	0	1	LC	2	Gillies & Coetzee, 1987	Scott et al., 1993	Morph and PCR	An. gambiae s.s.	30						9			9		Onyabe and Conn, 2001a	[28]
NIGERIA	Jebba	9.13	4.83	May - Jun 1999	1999	1999	LC	LC	0	0	0	0	0	1	LC	2	Gillies & Coetzee, 1987	Scott et al., 1993	Morph and PCR	An. gambiae s.s.	45						9			9		Onyabe and Conn, 2001a	[28]
NIGERIA	Jebba	9.13	4.83	May - Jun 1999	1999	1999	LC	LC	0	0	0	0	0	1	LC	2	Gillies & Coetzee, 1987	Scott et al., 1993	Morph and PCR	An. arabiensis	3						9			9		Onyabe and Conn, 2001a	[28]
NIGERIA	Keffi	8.82	7.88	May - Jun 1999	1999	1999	LC	LC	0	0	0	0	0	1	LC	2	Gillies & Coetzee, 1987	Scott et al., 1993	Morph and PCR	An. gambiae s.s.	27						9			9		Onyabe and Conn, 2001a	[28]
NIGERIA	Keffi	8.82	7.88	May - Jun 1999	1999	1999	LC	LC	0	0	0	0	0	1	LC	2	Gillies & Coetzee, 1987	Scott et al., 1993	Morph and PCR	An. arabiensis	3						9			9		Onyabe and Conn, 2001a	[28]
NIGERIA	Lafia	8.52	8.48	May - Jun 1999	1999	1999	LC	LC	0	0	0	0	0	1	LC	2	Gillies & Coetzee, 1987	Scott et al., 1993	Morph and PCR	An. gambiae s.s.	36						9			9		Onyabe and Conn, 2001a	[28]
NIGERIA	Lafia	8.52	8.48	May - Jun 1999	1999	1999	LC	LC	0	0	0	0	0	1	LC	2	Gillies & Coetzee, 1987	Scott et al., 1993	Morph and PCR	An. arabiensis	14						9			9		Onyabe and Conn, 2001a	[28]
NIGERIA	Lokoja	7.8	6.74	May - Jun 1999	1999	1999	LC	LC	0	0	0	0	0	1	LC	2	Gillies & Coetzee, 1987	Scott et al., 1993	Morph and PCR	An. gambiae s.s.	20						9			9		Onyabe and Conn, 2001a	[28]
NIGERIA	Lokoja	7.8	6.74	May - Jun 1999	1999	1999	LC	LC	0	0	0	0	0	1	LC	2	Gillies & Coetzee, 1987	Scott et al., 1993	Morph and PCR	An. arabiensis	30						9			9		Onyabe and Conn, 2001a	[28]
NIGERIA	Makurdi	7.74	8.51	May - Jun 1999	1999	1999	LC	LC	0	0	0	0	0	1	LC	2	Gillies & Coetzee, 1987	Scott et al., 1993	Morph and PCR	An. gambiae s.s.	4						9			9		Onyabe and Conn, 2001a	[28]
NIGERIA	Makurdi	7.74	8.51	May - Jun 1999	1999	1999	LC	LC	0	0	0	0	0	1	LC	2	Gillies & Coetzee, 1987	Scott et al., 1993	Morph and PCR	An. arabiensis	26						9			9		Onyabe and Conn, 2001a	[28]
NIGERIA	Kwenev	8.02	10.42	May - Jun 1999	1999	1999	LC	LC	0	0	0	0	0	1	LC	2	Gillies & Coetzee, 1987	Scott et al., 1993	Morph and PCR	An. gambiae s.s.	50						9			9		Onyabe and Conn, 2001a	[28]
NIGERIA	Otukpo	6.82	8.67	May - Jun 1999	1999	1999	LC	LC	0	0	0	0	0	1	LC	2	Gillies & Coetzee, 1987	Scott et al., 1993	Morph and PCR	An. arabiensis	50						9			9		Onyabe and Conn, 2001a	[28]
NIGERIA	Ogbomosho	8.13	4.27	May - Jun 1999	1999	1999	LC	LC	0	0	0	0	0	1	LC	2	Gillies & Coetzee, 1987	Scott et al., 1993	Morph and PCR	An. arabiensis	50						9			9		Onyabe and Conn, 2001a	[28]
NIGERIA	Enugu	6.44	7.49	May - Jun 1999	1999	1999	LC	LC	0	0	0	0	0	1	LC	2	Gillies & Coetzee, 1987	Scott et al., 1993	Morph and PCR	An. gambiae s.s.	50						9			9		Onyabe and Conn, 2001a	[28]
NIGERIA	Okigwe	5.45	7.15	May - Jun 1999	1999	1999	LC	LC	0	0	0	0	0	1	LC	2	Gillies & Coetzee, 1987	Scott et al., 1993	Morph and PCR	An. gambiae s.s.	49						9			9		Onyabe and Conn, 2001a	[28]
NIGERIA	Okigwe	5.45	7.15	May - Jun 1999	1999	1999	LC	LC	0	0	0	0	0	1	LC	2	Gillies & Coetzee, 1987	Scott et al., 1993	Morph and PCR	An. arabiensis	1						9			9		Onyabe and Conn, 2001a	[28]
NIGERIA	Lagos	6.45	3.4	May - Jun 1999	1999	1999	LC	LC	0	0	0	0	0	1	LC	2	Gillies & Coetzee, 1987	Scott et al., 1993	Morph and PCR	An. gambiae s.s.	50						9			9		Onyabe and Conn, 2001a	[28]
NIGERIA	Kajola	7.21	5.38	May - Jun 1999	1999	1999	LC	LC	0	0	0	0	0	1	LC	2	Gillies & Coetzee, 1987	Scott et al., 1993	Morph and PCR	An. gambiae s.s.	6						9			9		Onyabe and Conn, 2001a	[28]
NIGERIA	Kajola	7.21	5.38	May - Jun 1999	1999	1999	LC	LC	0	0	0	0	0	1	LC	2	Gillies & Coetzee, 1987	Scott et al., 1993	Morph and PCR	An. arabiensis	64						9			9		Onyabe and Conn, 2001a	[28]
NIGERIA	Benin	6.34	5.63	May - Jun 1999	1999	1999	LC	LC	0	0	0	0	0	1	LC	2	Gillies & Coetzee, 1987	Scott et al., 1993	Morph and PCR	An. gambiae s.s.	23						9			9		Onyabe and Conn, 2001a	[28]
NIGERIA	Benin	6.34	5.63	May - Jun 1999	1999	1999	LC	LC	0	0	0	0	0	1	LC	2	Gillies & Coetzee, 1987	Scott et al., 1993	Morph and PCR	An. arabiensis	10						9			9		Onyabe and Conn, 2001a	[28]
NIGERIA	Oghara	5.58	5.85	May - Jun 1999	1999	1999	LC	LC	0	0	0	0	0	1	LC	2	Gillies & Coetzee, 1987	Scott et al., 1993	Morph and PCR	An. arabiensis	70						9			9		Onyabe and Conn, 2001a	[28]
NIGERIA	Sapele	5.9	5.68	May - Jun 1999	1999	1999	LC	LC	0	0	0	0	0	1	LC	2	Gillies & Coetzee, 1987	Scott et al., 1993	Morph and PCR	An. gambiae s.s.	4						9			9		Onyabe and Conn, 2001a	[28]
NIGERIA	Sapele	5.9	5.68	May - Jun 1999	1999	1999	LC	LC	0	0	0	0	0	1	LC	2	Gillies & Coetzee, 1987	Scott et al., 1993	Morph and PCR	An. arabiensis	46						9			9		Onyabe and Conn, 2001a	[28]
NIGERIA	Gwamlar	8.83	7.86	1999	1999	1999	IR	IR	1	0	0	0	0	0	AC	1		Scott et al., 1993; Favia et al., 1997	PCR	An. gambiae s.s.	52	52	0				9			9		Lehmann et al 2003	[[102]
NIGERIA	Gwamlar	8.83	7.86	July, 1999	1999	1999	IR	IR	1	0	0	0	0	0	AC	1		Scott et al., 1993; Favia et al., 1997	PCR	An. gambiae s.s.	14	14	0				9			9		Lehmann et al 2009	[103]
NIGERIA	Jos Plateau	10	9.5	Aug 1999 - Nov 2001	1999	2001	IR	IR	1	0	0	0	0	0	AC	1		Scott et al., 1993	PCR	An. gambiae s.s.	587				9.2		9			9		Lenhart et al 2007	[24]
NIGERIA	Jos Plateau	10	9.5	Aug 1999 - Nov 2001	1999	2001	IR	IR	1	0	0	0	0	0	AC	1		Scott et al., 1993	PCR	An. arabiensis	108				11.1		9			9		Lenhart et al 2007	[24]
NIGERIA	Jos Plateau	10	9.5	Aug 1999 - Nov 2001	1999	2001	IR	IR	1	0	0	0	0	0	AC	1		Scott et al., 1993	PCR	An. funestus complex	1352				1.1		9			9		Lenhart et al 2007	[24]
NIGERIA	Bida	9.08	6.02	May - Jun 1999	1999	1999	LC, PC	LC + PSC	0	2	0	0	0	2	AC, LC	3		Scott et al., 1993; Favia et al., 1997	PCR	An. gambiae s.s.	44	38	6				9			9		Onyabe et al., 2003	[30]
NIGERIA	Okigwe	5.45	7.15	May - Jun 1999	1999	1999	LC, PC	LC + PSC	0	2	0	0	0	2	AC, LC	3		Scott et al., 1993; Favia et al., 1997	PCR	An. gambiae s.s.	45	44	1				9			9		Onyabe et al., 2003	[30
NIGERIA	Kwenev	8.02	10.42	May - Jun 1999	1999	1999	LC, PC	LC + PSC	0	2	0	0	0	2	AC, LC	3		Scott et al., 1993; Favia et al., 1997	PCR	An. gambiae s.s.	44	5	39				9			9		Onyabe et al., 2003	[30]
NIGERIA	Lagos	6.45	3.4	May - Jun 1999	1999	1999	LC, PC	LC + PSC	0	2	0	0	0	2	AC, LC	3		Scott et al., 1993; Favia et al., 1997	PCR	An. gambiae s.s.	43	0	43				9			9		Onyabe et al., 2003	[30]
NIGERIA	Plateau and Nassarawa area	8.85	8.74	1999 - 2002	1999	2002	IR	IR	1	0	0	0	0	0	AC	1				An. gambiae s.l	453				0.25		9			9	Designated as mass-treatment zones for the control of onchocerciasis. Average of latitude and longitude of plateau and Nassarawa state was used.	Richards et al., 2005	[68]
NIGERIA	Plateau and Nassarawa area	8.85	8.74	1999 - 2002	1999	2002	IR	IR	1	0	0	0	0	0	AC	1				An. funestus complex	795				0.44		9			9	Designated as mass-treatment zones for the control of onchocerciasis. Average of latitude and longitude of plateau and Nassarawa state was used.	Richards et al., 2005	[68]
NIGERIA	Plateau and Nassarawa area	8.85	8.74	1999 - 2002	1999	2002	IR	IR	1	0	0	0	0	0	AC	1				An. gambiae s.l	117				2.99		9			9	Designated as mass-treatment zones for the control of onchocerciasis. Average of latitude and longitude of plateau and Nassarawa state was used.	Richards et al., 2005	[68]
NIGERIA	Plateau and Nassarawa area	8.85	8.74	1999 - 2002	1999	2002	IR	IR	1	0	0	0	0	0	AC	1				An. funestus complex	134				4.94		9			9	Designated as mass-treatment zones for the control of onchocerciasis. Average of latitude and longitude of plateau and Nassarawa state was used.	Richards et al., 2005	[68]
NIGERIA	Maiganga	8.87	11.45	1999 - 2002	1999	2002	IR	IR	1	0	0	0	0	0	AC	1				An. gambiae s.l	493				1.74		9			9	Designated as mass-treatment zones for the control of onchocerciasis.	Richards et al., 2005	[68]
NIGERIA	Maiganga	8.87	11.45	1999 - 2002	1999	2002	IR	IR	1	0	0	0	0	0	AC	1				An. funestus complex	460				1.42		9			9	Designated as mass-treatment zones for the control of onchocerciasis.	Richards et al., 2005	[68]
NIGERIA	Seri	9.4	9.7	1999 - 2002	1999	2002	IR	IR	1	0	0	0	0	0	AC	1				An. gambiae s.l	727				0		9			9		Richards et al., 2005	[68]
NIGERIA	Seri	9.4	9.7	1999 - 2002	1999	2002	IR	IR	1	0	0	0	0	0	AC	1				An. funestus complex	21				4.67		9			9		Richards et al., 2005	[68]
NIGERIA	Otukpo	6.82	8.67	May - Jun 1999	1999	1999	LC, PC	LC + PSC	0	2	0	0	0	2	AC, LC	3		Scott et al., 1993	PCR	An. arabiensis	90						9			9		Onyabe and Conn, 2001b	[29]
NIGERIA	Garki district	12.44	9.19	May - Jun 1999	1999	1999	LC, PC	LC + PSC	0	2	0	0	0	2	AC, LC	3		Scott et al., 1993	PCR	An. arabiensis	86						9			9		Onyabe and Conn, 2001b	[29]
NIGERIA	Zaria	11.11	7.73	May - Jun 1999	1999	1999	LC, PC	LC + PSC	0	2	0	0	0	2	AC, LC	3		Scott et al., 1993	PCR	An. arabiensis	90						9			9		Onyabe and Conn, 2001b	[29]
NIGERIA	Ogbomosho	8.13	4.27	May - Jun 1999	1999	1999	LC, PC	LC + PSC	0	2	0	0	0	2	AC, LC	3		Scott et al., 1993	PCR	An. arabiensis	90						9			9		Onyabe and Conn, 2001b	[29]
NIGERIA	Kajola	7.21	5.38	May - Jun 1999	1999	1999	LC, PC	LC + PSC	0	2	0	0	0	2	AC, LC	3		Scott et al., 1993	PCR	An. arabiensis	98						9			9		Onyabe and Conn, 2001b	[29]
NIGERIA	Oghara	5.58	5.85	May - Jun 1999	1999	1999	LC, PC	LC + PSC	0	2	0	0	0	2	AC, LC	3		Scott et al., 1993	PCR	An. arabiensis	104						9			9		Onyabe and Conn, 2001b	[29]
NIGERIA	Giwa	11.18	7.27	May - Jun 1999	1999	1999	LC, PC	LC + PSC	0	2	0	0	0	2	AC, LC	3		Scott et al., 1993	PCR	An. arabiensis	82						9			9		Onyabe and Conn, 2001b	[29]
NIGERIA	Bakin-Kogi	10.06	10.33	Jun, 1999	1999	1999	IR	IR	1	0	0	0	0	0	AC	1	Gillies & De Meillon, 1968	Koekoemoer et al., 2002	Morph and PCR	An. funestus s.s.	57						9			9		Michel et al., 2005	[116]
NIGERIA	Lemu surbub, lagos	6.47	3.37	Jan - Dec 2000	2000	2000	HLC	HLC	0	0	0	1	0	0	AC	1	Gillies & Coetzee, 1987	Scott et al., 1993	Morph and PCR	An. gambiae s.s.	295			3.6			9			9		Awolola et al 2002a	[25]
NIGERIA	Lemu surbub, lagos	6.47	3.37	Jan - Dec 2000	2000	2000	HLC	HLC	0	0	0	1	0	0	AC	1	Gillies & Coetzee, 1987	Scott et al., 1993	Morph and PCR	An. melas	188			1.9			9			9		Awolola et al 2002a	[25]
NIGERIA	Lemu surbub, lagos	6.47	3.37	Jan - Dec 2000	2000	2000	HLC	HLC	0	0	0	1	0	0	AC	1	Gillies & Coetzee, 1987	Scott et al., 1993	Morph and PCR	An. arabiensis	9			0			9			9		Awolola et al 2002a	[25]
NIGERIA	Lemu surbub, lagos	6.47	3.37	Jan - Dec 2000	2000	2000	HLC	HLC	0	0	0	1	0	0	AC	1	Morphology		Morph only	An. moucheti	184			1.8			9			9		Awolola et al 2002a	[25]
NIGERIA	Lemu surbub, lagos	6.47	3.37	Jan - Dec 2000	2000	2000	PSC	PSC	0	1	0	0	0	0	AC	1	Gillies & Coetzee, 1987	Scott et al., 1993	Morph and PCR	An. gambiae s.s.	515						9			9		Awolola et al 2002a	[25]
NIGERIA	Lemu surbub, lagos	6.47	3.37	Jan - Dec 2000	2000	2000	PSC	PSC	0	1	0	0	0	0	AC	1	Gillies & Coetzee, 1987	Scott et al., 1993	Morph and PCR	An. melas	338						9			9		Awolola et al 2002a	[25]
NIGERIA	Lemu surbub, lagos	6.47	3.37	Jan - Dec 2000	2000	2000	PSC	PSC	0	1	0	0	0	0	AC	1	Gillies & Coetzee, 1987	Scott et al., 1993	Morph and PCR	An. arabiensis	82						9			9		Awolola et al 2002a	[25]
NIGERIA	Lemu surbub, lagos	6.47	3.37	Jan - Dec 2000	2000	2000	PSC	PSC	0	1	0	0	0	0	AC	1	Morphology		Morph only	An. moucheti	201						9			9		Awolola et al 2002a	[25]
NIGERIA	Calabar	4.57	7	Aug - Oct 2000	2000	2000	IR	IR	1	0	0	0	0	0	AC	1		Scott et al., 1993; Favia et al., 1997	PCR	An. gambiae s.s.	43	41	2				9			9		Onyabe et al., 2003	[97]
NIGERIA	Lagos	6.45	3.4	Jan - Dec 2000	2000	2000	HLC	HLC	0	0	0	1	0	0	AC	1	Gillies & Coetzee, 1987	Scott et al., 1993	Morph and PCR	An. gambiae s.s.	435			6.6			9			9		Oyewole & Awolola 2006	[133]
NIGERIA	Lagos	6.45	3.4	Jan - Dec 2000	2000	2000	HLC	HLC	0	0	0	1	0	0	AC	1	Gillies & Coetzee, 1987	Scott et al., 1993	Morph and PCR	An. arabiensis	342			3.1			9			9		Oyewole & Awolola 2006	[133]
NIGERIA	Lagos	6.45	3.4	Jan - Dec 2000	2000	2000	HLC	HLC	0	0	0	1	0	0	AC	1	Gillies & Coetzee, 1987	Koekoemoer et al., 2002	Morph and PCR	An. funestus s.s.	239			1.8			9			9		Oyewole & Awolola 2006	[133]
NIGERIA	Lagos	6.45	3.4	Jan - Dec 2000	2000	2000	HLC	HLC	0	0	0	1	0	0	AC	1	Gillies & Coetzee, 1987	Koekoemoer et al., 2002	Morph and PCR	An. rivulorum	162			0			9			9		Oyewole & Awolola 2006	[133]
NIGERIA	Ibadan	7.39	3.9	Aug - Oct 2000	2000	2000	HLC	HLC	0	0	0	1	0	0	AC	1	Gillies & Coetzee, 1987	Scott et al., 1993; Favia et al., 1997	Morph and PCR	An. gambiae s.s.	890	666	224	5.6			9			9		Awolola et al., 2003b	[98]
NIGERIA	Ibadan	7.39	3.9	Aug - Oct 2000	2000	2000	HLC	HLC	0	0	0	1	0	0	AC	1	Gillies & Coetzee, 1987	Scott et al., 1993	Morph and PCR	An. arabiensis	624			4			9			9		Awolola et al., 2003b	[98]
NIGERIA	Ibadan	7.39	3.9	Aug - Oct 2000	2000	2000	HLC	HLC	0	0	0	1	0	0	AC	1	Gillies & Coetzee, 1987	Koekoemoer et al., 2002	Morph and PCR	An. funestus s.s.	408			4.3			9			9		Awolola et al., 2003b	[98]
NIGERIA	Ibadan	7.39	3.9	Aug - Oct 2000	2000	2000	HLC	HLC	0	0	0	1	0	0	AC	1	Gillies & Coetzee, 1987	Koekoemoer et al., 2002	Morph and PCR	An. rivulorum	214			0			9			9		Awolola et al., 2003b	[98]
NIGERIA	Ibadan	7.39	3.9	Aug - Oct 2000	2000	2000	HLC	HLC	0	0	0	1	0	0	AC	1	Gillies & Coetzee, 1987		Morph only	An. hancocki	40			0			9			9		Awolola et al., 2003b	[98]
NIGERIA	Ajana-Liyebi	6.95	3.5	July 2001 - july 2002	2001	2002	CDC light trap	CDC light trap	0	0	0	0	0	0	AC	1	Gillettt, 1972		Morph only	An. moucheti	1628						9			9		Amusan et al., 2005	[152]
NIGERIA	Ajana-Liyebi	6.95	3.5	July 2001 - july 2002	2001	2002	CDC light trap	CDC light trap	0	0	0	0	0	0	AC	1	Gillettt, 1972		Morph only	An. funestus complex	633						9			9		Amusan et al., 2005	[152]
NIGERIA	Ajana-Liyebi	6.95	3.5	July 2001 - july 2002	2001	2002	CDC light trap	CDC light trap	0	0	0	0	0	0	AC	1	Gillettt, 1972		Morph only	An. nili	433						9			9		Amusan et al., 2005	[152]
NIGERIA	Ajana-Liyebi	6.95	3.5	July 2001 - july 2002	2001	2002	CDC light trap	CDC light trap	0	0	0	0	0	0	AC	1	Gillettt, 1972		Morph only	An. gambiae s.l	2115						9			9		Amusan et al., 2005	[152]
NIGERIA	Ikenne	6.87	3.72	July 2001 - july 2002	2001	2002	CDC light trap	CDC light trap	0	0	0	0	0	0	AC	1	Gillettt, 1972		Morph only	An. moucheti	1900						9			9		Amusan et al., 2005	[152]
NIGERIA	Ikenne	6.87	3.72	July 2001 - july 2002	2001	2002	CDC light trap	CDC light trap	0	0	0	0	0	0	AC	1	Gillettt, 1972		Morph only	An. funestus complex	1556						9			9		Amusan et al., 2005	[152]
NIGERIA	Ikenne	6.87	3.72	July 2001 - july 2002	2001	2002	CDC light trap	CDC light trap	0	0	0	0	0	0	AC	1	Gillettt, 1972		Morph only	An. nili	804						9			9		Amusan et al., 2005	[152]
NIGERIA	Ikenne	6.87	3.72	July 2001 - july 2002	2001	2002	CDC light trap	CDC light trap	0	0	0	0	0	0	AC	1	Gillettt, 1972		Morph only	An. gambiae s.l	1554						9			9		Amusan et al., 2005	[152]
NIGERIA	Kobape	7.03	3.45	July, 2001	2001	2001	LC	LC	0	0	0	0	0	1	LC	2	Gillies & De Meillon, 1968	Scott et al., 1993; Fanello et al., 2002	Morph and PCR	An. gambiae s.s.	79	63	16			Resistant	1	Permethrin and DDT		9		Kristan et al., 2003	[153]
NIGERIA	Kobape	7.03	3.45	July, 2001	2001	2001	LC	LC	0	0	0	0	0	1	LC	2	Gillies & De Meillon, 1968	Scott et al., 1993; Fanello et al., 2002	Morph and PCR	An. arabiensis	5					Resistant	1	Permethrin and DDT		9		Kristan et al., 2003	[153]
NIGERIA	Olugbo	7.22	3.62	July, 2001	2001	2001	LC	LC	0	0	0	0	0	1	LC	2	Gillies & De Meillon, 1968	Scott et al., 1993; Fanello et al., 2002	Morph and PCR	An. gambiae s.s.	29	23	6			Resistant	1	DDT		9		Kristan et al., 2003	[153]
NIGERIA	Olugbo	7.22	3.62	July, 2001	2001	2001	LC	LC	0	0	0	0	0	1	LC	2	Gillies & De Meillon, 1968	Scott et al., 1993; Fanello et al., 2002	Morph and PCR	An. arabiensis	1					Resistant	1	DDT		9		Kristan et al., 2003	[153]
NIGERIA	Aiyetoro	7.46	3.34	July, 2001	2001	2001	LC	LC	0	0	0	0	0	1	LC	2	Gillies & De Meillon, 1968	Scott et al., 1993; Fanello et al., 2002	Morph and PCR	An. gambiae s.s.	20	2	18			Resistant	1	DDT		9		Kristan et al., 2003	[153]
NIGERIA	Aiyetoro	7.46	3.34	July, 2001	2001	2001	LC	LC	0	0	0	0	0	1	LC	2	Gillies & De Meillon, 1968	Scott et al., 1993; Fanello et al., 2002	Morph and PCR	An. arabiensis	87					Resistant	1	DDT		9		Kristan et al., 2003	[153]
NIGERIA	Abeokuta (Lantoro)	7.15	3.35	July, 2001	2001	2001	LC	LC	0	0	0	0	0	1	LC	2	Gillies & De Meillon, 1968	Scott et al., 1993; Fanello et al., 2002	Morph and PCR	An. gambiae s.s.	7	6	1			Resistant	1	Permethrin and DDT		9		Kristan et al., 2003	[153]
NIGERIA	Abeokuta (Lantoro)	7.15	3.35	July, 2001	2001	2001	LC	LC	0	0	0	0	0	1	LC	2	Gillies & De Meillon, 1968	Scott et al., 1993; Fanello et al., 2002	Morph and PCR	An. arabiensis	181					Resistant	1	Permethrin and DDT		9		Kristan et al., 2003	[153]
NIGERIA	Abeokuta (Obantoro)	7.15	3.35	July, 2001	2001	2001	LC	LC	0	0	0	0	0	1	LC	2	Gillies & De Meillon, 1968	Scott et al., 1993; Fanello et al., 2002	Morph and PCR	An. gambiae s.s.	47	41	6			Resistant	1	Permethrin		9		Kristan et al., 2003	[153]
NIGERIA	Abeokuta (Obantoro)	7.15	3.35	July, 2001	2001	2001	LC	LC	0	0	0	0	0	1	LC	2	Gillies & De Meillon, 1968	Scott et al., 1993; Fanello et al., 2002	Morph and PCR	An. arabiensis	61					Resistant	1	Permethrin		9		Kristan et al., 2003	[153]
NIGERIA	Igbo-ora	7.43	3.28	June - July 2001 and Aug - Sept 2001	2001	2001	IR	IR	1	0	0	0	0	0	AC	1		Scott et al., 1993	PCR	An. gambiae s.l	989			6.5			9			9		Noutcha & Anumdu, 2009	[154]
NIGERIA	Igbo-ora	7.43	3.28	June - July 2001 and Aug - Sept 2001	2001	2001	IR	IR	1	0	0	0	0	0	AC	1		Scott et al., 1993	PCR	An. gambiae s.s.	239						9			9		Noutcha & Anumdu, 2009	[154]
NIGERIA	Igbo-ora	7.43	3.28	June - July 2001 and Aug - Sept 2001	2001	2001	IR	IR	1	0	0	0	0	0	AC	1		Scott et al., 1993	PCR	An. arabiensis	27						9			9		Noutcha & Anumdu, 2009	[154]
NIGERIA	Kobape, Olugbo	7.13	3.53	2001	2001	2001	LC	LC	0	0	0	0	0	1	LC	2		Fanello et al., 2002	PCR	An. gambiae s.s.	90	49	41				9			9		Santolamazza et al 2008	[100]
NIGERIA	Adim	5.74	8.04	April 2001 - March 2002	2001	2002	PSC	PSC	0	1	0	0	0	0	AC	1				An. gambiae s.s.	41						9			9	Sporozoite rate of 22% given for Anopheline mosquitoes. Contribution of each species were not given	Ogba et al., 2007	[155]
NIGERIA	Adim	5.74	8.04	April 2001 - March 2002	2001	2002	PSC	PSC	0	1	0	0	0	0	AC	1				An. funestus complex	27						9			9	Sporozoite rate of 22% given for Anopheline mosquitoes. Contribution of each species were not given	Ogba et al., 2007	[155]
NIGERIA	Abeokuta	7.15	3.35	Oct 2001 -Aug 2002	2001	2002	HLC, PSC	HLC + PSC	0	2	0	2	0	0	AC	1	Morphology		Morph only	An. gambiae s.l	737						9			9		Amusan et al., 2003	[156]
NIGERIA	Birnin Kebbi Area	12.45	4.2	1956	1956	1956			9	9	9	9	9	9		9				An. arabiensis							9			9		DAVIDSON & JACKSON 1962	[157]
NIGERIA	Birnin Kebbi Area	12.45	4.2	1956	1956	1956			9	9	9	9	9	9		9				An. arabiensis							9			9		DAVIDSON & JACKSON 1962	[157]
NIGERIA	Birnin Kebbi Area	12.45	4.2	1956	1956	1956			9	9	9	9	9	9		9				An. gambiae s.s.							9			9		DAVIDSON & JACKSON 1962	[157]
NIGERIA	Birnin Kebbi Area	12.45	4.2	1961	1961	1961			9	9	9	9	9	9		9				An. gambiae s.s.							9			9		DAVIDSON & JACKSON 1962	[157]
NIGERIA	Birnin Kebbi Area	12.45	4.2	1962	1962	1962			9	9	9	9	9	9	AC	1				An. gambiae s.s.							9			9		DAVIDSON & JACKSON 1962	[157]
NIGERIA	Orlu	5.8	7.04	May - Oct 2002	2002	2002	LC	LC	0	0	0	0	0	1	LC	2	Edwards, 1941; Gillett, 1972		Morph only	An. coustani	40						9			9		Anosike et al 2007	[158]
NIGERIA	Orlu	5.8	7.04	May - Oct 2002	2002	2002	LC	LC	0	0	0	0	0	1	LC	2	Edwards, 1941; Gillett, 1972		Morph only	An. funestus complex	19						9			9		Anosike et al 2007	[158]
NIGERIA	Orlu	5.8	7.04	May - Oct 2002	2002	2002	LC	LC	0	0	0	0	0	1	LC	2	Edwards, 1941; Gillett, 1972		Morph only	An. gambiae s.l	72						9			9		Anosike et al 2007	[158]
NIGERIA	Idi-iroko	6.87	2.73	April - June 2002	2002	2002	IR	IR	1	0	0	0	0	0	AC	1	Morphology	Scott et al., 1993	Morph and PCR	An. gambiae s.s.	322					Resistant	1	Deltamethrin, Permethrin and DDT	present	1		Awolola et al 2002b	[159]
NIGERIA	Ipokia	6.53	2.85	April - June 2002	2002	2002	IR	IR	1	0	0	0	0	0	AC	1	Morphology	Scott et al., 1993	Morph and PCR	An. gambiae s.s.	264					Resistant	1	Deltamethrin, Permethrin and DDT	present	1		Awolola et al 2002b	[159]
NIGERIA	Alakia	8.82	4.65	April - June 2002	2002	2002	IR	IR	1	0	0	0	0	0	AC	1	Morphology	Scott et al., 1993	Morph and PCR	An. gambiae s.s.	312					Resistant	1	Deltamethrin, Permethrin and DDT	present	1		Awolola et al 2002b	[159]
NIGERIA	Masifa	8.03	4.13	April - June 2002	2002	2002	IR	IR	1	0	0	0	0	0	AC	1	Morphology	Scott et al., 1993	Morph and PCR	An. gambiae s.s.	283					Susceptible	0	Deltamethrin, Permethrin and DDT	Absent	0		Awolola et al 2002b	[159]
NIGERIA	Masifa	8.03	4.13	April - June 2002	2002	2002	IR	IR	1	0	0	0	0	0	AC	1	Morphology	Scott et al., 1993	Morph and PCR	An. arabiensis						Susceptible	0	Deltamethrin, Permethrin and DDT	Absent	0		Awolola et al 2002b	[159]
NIGERIA	Idi-iroko, Ipokia, Alakia, Masifa	7.42	3.43	April - June 2002	2002	2002	IR	IR	1	0	0	0	0	0	AC	1	Morphology	Scott et al., 1993; Favia et al., 1994	Morph and PCR	An. gambiae s.s.	898	593	305			Resistant	1	Deltamethrin, Permethrin and DDT	present	1	Latiude and longitude midpoint of region taken	Awolola et al 2003	[97]
NIGERIA	Ibadan	7.39	3.9	Oct 2002 - Sept 2003	2002	2003	HLC	HLC	0	0	0	1	0	0	AC	1	Gillies & De Meillon, 1968; Gillies & Coetzee, 1987	Hackett et al., 2000 & Koekoemoer et al. 2002	Morph and PCR	An. funestus s.s.	609			2.3			9			9		Awolola et al 2005a	[94]
NIGERIA	Ibadan	7.39	3.9	Oct 2002 - Sept 2003	2002	2003	HLC	HLC	0	0	0	1	0	0	AC	1	Gillies & De Meillon, 1968; Gillies & Coetzee, 1987	Hackett et al., 2000 & Koekoemoer et al. 2002	Morph and PCR	An. rivulorum	303			0			9			9		Awolola et al 2005a	[94]
NIGERIA	Ibadan	7.39	3.9	Oct 2002 - Sept 2003	2002	2003	HLC	HLC	0	0	0	1	0	0	AC	1	Gillies & De Meillon, 1968; Gillies & Coetzee, 1987	Hackett et al., 2000 & Koekoemoer et al. 2002	Morph and PCR	An. leesoni	187			0			9			9		Awolola et al 2005a	[94]
NIGERIA	Illorin	8.5	4.55	Oct 2002 - Sept 2003	2002	2003	HLC	HLC	0	0	0	1	0	0	AC	1	Gillies & De Meillon, 1968; Gillies & Coetzee, 1987	Hackett et al., 2000 & Koekoemoer et al. 2002	Morph and PCR	An. funestus s.s.	749			1			9			9		Awolola et al 2005a	[94]
NIGERIA	Alakia	8.82	4.65	Jan 2002 - Dec 2005	2002	2005	IR, LC	IR + LC	2	0	0	0	0	2	AC, LC	3	Gillies & De Meillon, 1968; Gillies & Coetzee, 1987	Scott et al., 1993; Favia et al., 1994	Morph and PCR	An. gambiae s.s.	2850	1845	1005			Resistant	1	Permethrin and DDT	present	1	ITN supplied to the community in 2001	Awolola et al 2007b	[99]
NIGERIA	Uromi, Ekpoma and Auchi	6.84	6.24	Aug 2002 - July 2003	2002	2003	LC	LC	0	0	0	0	0	1	LC	2	De Meillon, 1931; Edwards 1941; Chandler 1955; Hopkins, 1952		Morph only	An. gambiae s.l	285						9			9	Latitude and logitude midpoint of region taken	Okogun et al., 2005	[123]
NIGERIA	Uromi, Ekpoma and Auchi	6.84	6.24	Aug 2002 - July 2003	2002	2003	LC	LC	0	0	0	0	0	1	LC	2	De Meillon, 1931; Edwards 1941; Chandler 1955; Hopkins, 1952		Morph only	An. funestus complex	34						9			9	Latitude and logitude midpoint of region taken	Okogun et al., 2005	[123]
NIGERIA	Iworo	6.41	3.02	Feb 2003 - Sept 2004	2003	2004	LC, IR	IR + LC	2	0	0	0	0	2	AC, LC	3	Gillies & De Meillon, 1968; Gillies & Coetzee, 1987	Scott et al., 1993; Favia et al., 1994	Morph and PCR	An. gambiae s.s.	277	88	189			Susceptible	0	Permethrin	Absent	0		Awolola et al 2005b	[31]
NIGERIA	Lagos	6.45	3.4	Feb 2003 - Sept 2004	2003	2004	LC, IR	IR + LC	2	0	0	0	0	2	AC, LC	3	Gillies & De Meillon, 1968; Gillies & Coetzee, 1987	Scott et al., 1993; Favia et al., 1994	Morph and PCR	An. gambiae s.s.	213	93	120			Susceptible	0	Permethrin	Absent	0		Awolola et al 2005b	[31]
NIGERIA	Ilara	6.7	3.47	Feb 2003 - Sept 2004	2003	2004	LC, IR	IR + LC	2	0	0	0	0	2	AC, LC	3	Gillies & De Meillon, 1968; Gillies & Coetzee, 1987	Scott et al., 1993; Favia et al., 1994	Morph and PCR	An. gambiae s.s.	307	121	186			Susceptible	0	Permethrin	Absent	0		Awolola et al 2005b	[31]
NIGERIA	Owena	7.2	5.02	Feb 2003 - Sept 2004	2003	2004	LC, IR	IR + LC	2	0	0	0	0	2	AC, LC	3	Gillies & De Meillon, 1968; Gillies & Coetzee, 1987	Scott et al., 1993; Favia et al., 1994	Morph and PCR	An. gambiae s.s.	205	104	101			Resistant	1	Permethrin	present	1		Awolola et al 2005b	[31]
NIGERIA	Masifa	8.03	4.13	Feb 2003 - Sept 2004	2003	2004	LC, IR	IR + LC	2	0	0	0	0	2	AC, LC	3	Gillies & De Meillon, 1968; Gillies & Coetzee, 1987	Scott et al., 1993; Favia et al., 1994	Morph and PCR	An. gambiae s.s.	261	160	101			Resistant	1	Permethrin	present	1		Awolola et al 2005b	[31]
NIGERIA	Ibadan	7.39	3.9	Feb 2003 - Sept 2004	2003	2004	LC, IR	IR + LC	2	0	0	0	0	2	AC, LC	3	Gillies & De Meillon, 1968; Gillies & Coetzee, 1987	Scott et al., 1993; Favia et al., 1994	Morph and PCR	An. gambiae s.s.	160	98	62			Resistant	1	Permethrin	present	1		Awolola et al 2005b	[31]
NIGERIA	Oji	7.57	7.93	Feb 2003 - Sept 2004	2003	2004	LC, IR	IR + LC	2	0	0	0	0	2	AC, LC	3	Gillies & De Meillon, 1968; Gillies & Coetzee, 1987	Scott et al., 1993; Favia et al., 1994	Morph and PCR	An. gambiae s.s.	139	100	39			Resistant	1	Permethrin	present	1		Awolola et al 2005b	[31]
NIGERIA	Kainji area	9.86	4.6	Feb 2003 - Sept 2004	2003	2004	LC, IR	IR + LC	2	0	0	0	0	2	AC, LC	3	Gillies & De Meillon, 1968; Gillies & Coetzee, 1987	Scott et al., 1993; Favia et al., 1994	Morph and PCR	An. gambiae s.s.	154	135	19			Resistant	1	Permethrin	present	1		Awolola et al 2005b	[31]
NIGERIA	Monai	9.05	4.63	Feb 2003 - Sept 2004	2003	2004	LC, IR	IR + LC	2	0	0	0	0	2	AC, LC	3	Gillies & De Meillon, 1968; Gillies & Coetzee, 1987	Scott et al., 1993; Favia et al., 1994	Morph and PCR	An. gambiae s.s.	172	172	0			Susceptible	0	Permethrin	Absent	0		Awolola et al 2005b	[31]
NIGERIA	Gwade	12.21	4.02	Feb 2003 - Sept 2004	2003	2004	LC, IR	IR + LC	2	0	0	0	0	2	AC, LC	3	Gillies & De Meillon, 1968; Gillies & Coetzee, 1987	Scott et al., 1993; Favia et al., 1994	Morph and PCR	An. gambiae s.s.	156	140	16			Susceptible	0	Permethrin	Absent	0		Awolola et al 2005b	[31]
NIGERIA	Sabo	12.21	8.28	Feb 2003 - Sept 2004	2003	2004	LC, IR	IR + LC	2	0	0	0	0	2	AC, LC	3	Gillies & De Meillon, 1968; Gillies & Coetzee, 1987	Scott et al., 1993; Favia et al., 1994	Morph and PCR	An. gambiae s.s.	135	135	0			Susceptible	0	Permethrin	Absent	0		Awolola et al 2005b	[31]
NIGERIA	Ikara	11.18	8.23	Feb 2003 - Sept 2004	2003	2004	LC, IR	IR + LC	2	0	0	0	0	2	AC, LC	3	Gillies & De Meillon, 1968; Gillies & Coetzee, 1987	Scott et al., 1993; Favia et al., 1994	Morph and PCR	An. gambiae s.s.	125	108	17			Susceptible	0	Permethrin	Absent	0		Awolola et al 2005b	[31]
NIGERIA	Yola	9.2	12.48	Feb 2003 - Sept 2004	2003	2004	LC, IR	IR + LC	2	0	0	0	0	2	AC, LC	3	Gillies & De Meillon, 1968; Gillies & Coetzee, 1987	Scott et al., 1993; Favia et al., 1994	Morph and PCR	An. gambiae s.s.	148	148	0			Susceptible	0	Permethrin	Absent	0		Awolola et al 2005b	[31]
NIGERIA	Lafia area (Ugah)	8.48	8.52	Jan - Dec 2004	2004	2004	IR	IR	1	0	0	0	0	0	AC	1	Hopkins 1952; Gillies & De Meillon, 1968; Gillies & Coetzee, 1987		Morph only	An. funestus complex	863						9			9		Ayanda, 2009	[160]
NIGERIA	Lafia area (Ugah)	8.48	8.52	Jan - Dec 2004	2004	2004	IR	IR	1	0	0	0	0	0	AC	1	Hopkins 1952; Gillies & De Meillon, 1968; Gillies & Coetzee, 1987		Morph only	An. gambiae s.l	1087						9			9		Ayanda, 2009	[160]
NIGERIA	Igbo-ora	7.43	3.28	May 2004 - Oct 2005	2004	2005	IR	IR	1	0	0	0	0	0	AC	1		Scott et al., 1993	PCR	An. gambiae s.s.	244			2			9			9		Noutcha & Anumdu, 2010	[65]
NIGERIA	Igbo-ora	7.43	3.28	May 2004 - Oct 2005	2004	2005	IR	IR	1	0	0	0	0	0	AC	1		Scott et al., 1993	PCR	An. arabiensis	284			1.89			9			9		Noutcha & Anumdu, 2010	[65]
NIGERIA	Bama	11.52	13.68	May 2004 - Oct 2005	2004	2005	IR	IR	1	0	0	0	0	0	AC	1		Scott et al., 1993	PCR	An. gambiae s.s.	18			0			9			9		Noutcha & Anumdu, 2010	[65]
NIGERIA	Bama	11.52	13.68	May 2004 - Oct 2005	2004	2005	IR	IR	1	0	0	0	0	0	AC	1		Scott et al., 1993	PCR	An. arabiensis	161			2			9			9		Noutcha & Anumdu, 2010	[65]
NIGERIA	Remo north and Odogbolu areas	6.93	3.75	Jan - Dec 2004	2004	2004	HLC, IR, PSC	HLC + PSC + IR	2	2	0	2	0	0	AC	1	Gillies & De Meillon 1968; Gillies & Coetzee, 1987	Scott et al.,1993	Morph and PCR	An. gambiae s.s.	315			3.5			9			9	Latitude and logitude midpoint of region taken	Oyewole et al., 2007	[67]
NIGERIA	Remo north and Odogbolu areas	6.93	3.75	Jan - Dec 2004	2004	2004	HLC, IR, PSC	HLC + PSC + IR	2	2	0	2	0	0	AC	1	Gillies & De Meillon 1968; Gillies & Coetzee, 1987	Scott et al.,1993	Morph and PCR	An. funestus complex	283			1.7			9			9	Latitude and logitude midpoint of region taken	Oyewole et al., 2007	[67]
NIGERIA	Remo north and Odogbolu areas	6.93	3.75	Jan - Dec 2004	2004	2004	HLC, IR, PSC	HLC + PSC + IR	2	2	0	2	0	0	AC	1	Gillies & De Meillon 1968; Gillies & Coetzee, 1987	Scott et al.,1993	Morph and PCR	An. arabiensis	299			2.5			9			9	Latitude and logitude midpoint of region taken	Oyewole et al., 2007	[67]
NIGERIA	Remo north and Odogbolu areas	6.93	3.75	Jan - Dec 2004	2004	2004	HLC, IR, PSC	HLC + PSC + IR	2	2	0	2	0	0	AC	1	Gillies & De Meillon 1968; Gillies & Coetzee, 1987		Morph only	An. moucheti	189			0			9			9		Oyewole et al., 2007	[67]
NIGERIA	Akaka-Remo	6.96	3.72	Jan 2004 - Jan 2005	2004	2005	HLC, IR, LC	HLC + IR + LC	2	0	0	2	0	2	AC, LC	3		Koekoemoer et al., 2002	PCR	An. funestus s.s.	280						9			9		Oyewole et al., 2005	[161]
NIGERIA	Akaka-Remo	6.96	3.72	Jan 2004 - Jan 2005	2004	2005	HLC, IR, LC	HLC + IR + LC	2	0	0	2	0	2	AC, LC	3		Koekoemoer et al., 2002	PCR	An. leesoni	80						9			9		Oyewole et al., 2005	[161]
NIGERIA	Akaka-Remo	6.96	3.72	Jan 2004 - Jan 2005	2004	2005	HLC, IR, LC	HLC + IR + LC	2	0	0	2	0	2	AC, LC	3		Scott et al., 1993; Favia et al 1997	PCR	An. gambiae s.s.	180						9			9		Oyewole et al., 2005	[161]
NIGERIA	Akaka-Remo	6.96	3.72	Jan 2004 - Jan 2005	2004	2005	HLC, IR, LC	HLC + IR + LC	2	0	0	2	0	2	AC, LC	3		Scott et al., 1993; Favia et al 1997	PCR	An. arabiensis	130						9			9		Oyewole et al., 2005	[161]
NIGERIA	Ilara-Remo	6.93	3.73	Jan 2004 - Jan 2005	2004	2005	HLC, IR, LC	HLC + IR + LC	2	0	0	2	0	2	AC, LC	3		Koekoemoer et al., 2002	PCR	An. funestus s.s.	16						9			9		Oyewole et al., 2005	[161]
NIGERIA	Ilara-Remo	6.93	3.73	Jan 2004 - Jan 2005	2004	2005	HLC, IR, LC	HLC + IR + LC	2	0	0	2	0	2	AC, LC	3		Koekoemoer et al., 2002	PCR	An. leesoni	10						9			9		Oyewole et al., 2005	[161]
NIGERIA	Ilara-Remo	6.93	3.73	Jan 2004 - Jan 2005	2004	2005	HLC, IR, LC	HLC + IR + LC	2	0	0	2	0	2	AC, LC	3		Scott et al., 1993; Favia et al 1997	PCR	An. gambiae s.s.	239						9			9		Oyewole et al., 2005	[161]
NIGERIA	Ilara-Remo	6.93	3.73	Jan 2004 - Jan 2005	2004	2005	HLC, IR, LC	HLC + IR + LC	2	0	0	2	0	2	AC, LC	3		Scott et al., 1993; Favia et al 1997	PCR	An. arabiensis	480						9			9		Oyewole et al., 2005	[161]
NIGERIA	Ijesa-Isu, along Ago-Iwoye	6.94	3.92	Jan 2004 - Jan 2005	2004	2005	HLC, IR, LC	HLC + IR + LC	2	0	0	2	0	2	AC, LC	3		Koekoemoer et al., 2002	PCR	An. funestus s.s.	11						9			9		Oyewole et al., 2005	[161]
NIGERIA	Ijesa-Isu, along Ago-Iwoye	6.94	3.92	Jan 2004 - Jan 2005	2004	2005	HLC, IR, LC	HLC + IR + LC	2	0	0	2	0	2	AC, LC	3		Koekoemoer et al., 2002	PCR	An. leesoni	4						9			9		Oyewole et al., 2005	[161]
NIGERIA	Ijesa-Isu, along Ago-Iwoye	6.94	3.92	Jan 2004 - Jan 2005	2004	2005	HLC, IR, LC	HLC + IR + LC	2	0	0	2	0	2	AC, LC	3		Scott et al., 1993; Favia et al 1997	PCR	An. gambiae s.s.	217						9			9		Oyewole et al., 2005	[161]
NIGERIA	Ijesa-Isu, along Ago-Iwoye	6.94	3.92	Jan 2004 - Jan 2005	2004	2005	HLC, IR, LC	HLC + IR + LC	2	0	0	2	0	2	AC, LC	3		Scott et al., 1993; Favia et al 1997	PCR	An. arabiensis	153						9			9		Oyewole et al., 2005	[161]
NIGERIA	Lagos	6.45	3.4	April - June 2005	2005	2005	LC	LC	0	0	0	0	0	1	LC	2	Gillies & Coetzee, 1987	Scott et al., 1993	Morph and PCR	An. gambiae s.s.	2196						9			9		Awolola et al 2007a	[99]
NIGERIA	Lagos	6.45	3.4	April - June 2005	2005	2005	LC	LC	0	0	0	0	0	1	LC	2	Gillies & Coetzee, 1987	Scott et al., 1993	Morph and PCR	An. arabiensis	162						9			9		Awolola et al 2007a	[99]
NIGERIA	Abeokuta	7.15	3.35	Aug 2005 - July 2006	2005	2006	LC	LC	0	0	0	0	0	1	LC	2	Gillett, 1972		Morph only	An. gambiae s.l							9			9		Adeleke et al., 2008	[162]
NIGERIA	Abeokuta	7.15	3.35	Aug 2005 - July 2006	2005	2006	LC	LC	0	0	0	0	0	1	LC	2	Gillett, 1972		Morph only	An. funestus complex							9			9		Adeleke et al., 2008	[162]
NIGERIA	Badagry	6.42	2.88	July - Oct 2005	2005	2005	HLC, LC, PSC	HLC + LC + PSC	0	2	0	2	0	2	AC, LC	3	Gillies & De Meillon 1968; Gillies & Coetzee, 1987	Scott et al., 1993	Morph and PCR	An. gambiae s.s.	1870			4.3			9			9		Okwa et al., 2009	[26]
NIGERIA	Badagry	6.42	2.88	July - Oct 2005	2005	2005	HLC, LC, PSC	HLC + LC + PSC	0	2	0	2	0	2	AC, LC	3	Gillies & De Meillon 1968; Gillies & Coetzee, 1987	Scott et al., 1993	Morph and PCR	An. arabiensis	56			1.1			9			9		Okwa et al., 2009	[26]
NIGERIA	Badagry	6.42	2.88	July - Oct 2005	2005	2005	HLC, LC, PSC	HLC + LC + PSC	0	2	0	2	0	2	AC, LC	3	Gillies & De Meillon 1968; Gillies & Coetzee, 1987	Scott et al., 1993	Morph and PCR	An. melas	450			0.53			9			9		Okwa et al., 2009	[26]
NIGERIA	Badagry	6.42	2.88	July - Oct 2005	2005	2005	HLC, LC, PSC	HLC + LC + PSC	0	2	0	2	0	2	AC, LC	3	Gillies & De Meillon 1968; Gillies & Coetzee, 1987	Koekoemoer et al., 2002	Morph and PCR	An. funestus s.s.	700			2.9			9			9		Okwa et al., 2009	[26]
NIGERIA	Badagry	6.42	2.88	July - Oct 2005	2005	2005	HLC, LC, PSC	HLC + LC + PSC	0	2	0	2	0	2	AC, LC	3	Gillies & De Meillon 1968; Gillies & Coetzee, 1987		Morph only	An. moucheti	1870			0.8			9			9		Okwa et al., 2009	[26]
NIGERIA	Bungudu-Gusau	12.27	6.56	July - Oct 2005	2005	2005	HLC, LC, PSC	HLC + LC + PSC	0	2	0	2	0	2	AC, LC	3	Gillies & De Meillon 1968; Gillies & Coetzee, 1987	Scott et al., 1993	Morph and PCR	An. gambiae s.s.	840			0.46			9			9		Okwa et al., 2009	[26]
NIGERIA	Bungudu-Gusau	12.27	6.56	July - Oct 2005	2005	2005	HLC, LC, PSC	HLC + LC + PSC	0	2	0	2	0	2	AC, LC	3	Gillies & De Meillon 1968; Gillies & Coetzee, 1987	Scott et al., 1993	Morph and PCR	An. arabiensis	56						9			9		Okwa et al., 2009	[26]
NIGERIA	Bungudu-Gusau	12.27	6.56	July - Oct 2005	2005	2005	HLC, LC, PSC	HLC + LC + PSC	0	2	0	2	0	2	AC, LC	3	Gillies & De Meillon 1968; Gillies & Coetzee, 1987	Koekoemoer et al., 2002	Morph and PCR	An. funestus s.s.	1050			2.3			9			9		Okwa et al., 2009	[26]
NIGERIA	Onitsha	6.14	6.78	July - Oct 2005	2005	2005	HLC, LC, PSC	HLC + LC + PSC	0	2	0	2	0	2	AC, LC	3	Gillies & De Meillon 1968; Gillies & Coetzee, 1987	Scott et al., 1993	Morph and PCR	An. gambiae s.s.	1400			2.3			9			9		Okwa et al., 2009	[26]
NIGERIA	Onitsha	6.14	6.78	July - Oct 2005	2005	2005	HLC, LC, PSC	HLC + LC + PSC	0	2	0	2	0	2	AC, LC	3	Gillies & De Meillon 1968; Gillies & Coetzee, 1987	Scott et al., 1993	Morph and PCR	An. arabiensis	840			0.6			9			9		Okwa et al., 2009	[26]
NIGERIA	Onitsha	6.14	6.78	July - Oct 2005	2005	2005	HLC, LC, PSC	HLC + LC + PSC	0	2	0	2	0	2	AC, LC	3	Gillies & De Meillon 1968; Gillies & Coetzee, 1987	Koekoemoer et al., 2002	Morph and PCR	An. funestus s.s.	800			0.3			9			9		Okwa et al., 2009	[26]
NIGERIA	Onitsha	6.14	6.78	July - Oct 2005	2005	2005	HLC, LC, PSC	HLC + LC + PSC	0	2	0	2	0	2	AC, LC	3	Gillies & De Meillon 1968; Gillies & Coetzee, 1987		Morph only	An. moucheti	920			0.85			9			9		Okwa et al., 2009	[26]
NIGERIA	Bonny	4.4333	7.16667	July - Oct 2005	2005	2005	HLC, LC, PSC	HLC + LC + PSC	0	2	0	2	0	2	AC, LC	3	Gillies & De Meillon 1968; Gillies & Coetzee, 1987	Scott et al., 1993	Morph and PCR	An. gambiae s.s.	1320			1.2			9			9		Okwa et al., 2009	[26]
NIGERIA	Bonny	4.4333	7.16667	July - Oct 2005	2005	2005	HLC, LC, PSC	HLC + LC + PSC	0	2	0	2	0	2	AC, LC	3	Gillies & De Meillon 1968; Gillies & Coetzee, 1987	Scott et al., 1993	Morph and PCR	An. arabiensis	150						9			9		Okwa et al., 2009	[26]
NIGERIA	Bonny	4.4333	7.16667	July - Oct 2005	2005	2005	HLC, LC, PSC	HLC + LC + PSC	0	2	0	2	0	2	AC, LC	3	Gillies & De Meillon 1968; Gillies & Coetzee, 1987	Scott et al., 1993	Morph and PCR	An. melas	890			0.4			9			9		Okwa et al., 2009	[26]
NIGERIA	Bonny	4.4333	7.16667	July - Oct 2005	2005	2005	HLC, LC, PSC	HLC + LC + PSC	0	2	0	2	0	2	AC, LC	3	Gillies & De Meillon 1968; Gillies & Coetzee, 1987		Morph only	An. moucheti	1040			1.2			9			9		Okwa et al., 2009	[26]
NIGERIA	Iworo	6.41	3.02	May 2005 - June 2007	2005	2007	HLC, PSC, IR	HLC + PSC + IR	2	2	0	2	0	0	AC	1	Gillies & De Meillon 1968; Gillies & Coetzee, 1987	Scott et al., 1993; Favia et al 1997	Morph and PCR	An. gambiae s.s.	637	0	637	6			9			9		Oyewole et al., 2010	[27]
NIGERIA	Iworo	6.41	3.02	May 2005 - June 2007	2005	2007	HLC, PSC, IR	HLC + PSC + IR	2	2	0	2	0	0	AC	1	Gillies & De Meillon 1968; Gillies & Coetzee, 1987		Morph only	An. nili	7			0			9			9		Oyewole et al., 2010	[27]
NIGERIA	Epe	6.58	3.98	May 2005 - June 2007	2005	2007	HLC, PSC, IR	HLC + PSC + IR	2	2	0	2	0	0	AC	1	Gillies & De Meillon 1968; Gillies & Coetzee, 1987	Scott et al., 1993; Favia et al 1997	Morph and PCR	An. gambiae s.s.	453	0	453	3			9			9		Oyewole et al., 2010	[27]
NIGERIA	Moba	6.43	3.1	May 2005 - June 2007	2005	2007	HLC, PSC, IR	HLC + PSC + IR	2	2	0	2	0	0	AC	1	Gillies & De Meillon 1968; Gillies & Coetzee, 1987	Scott et al., 1993; Favia et al 1997	Morph and PCR	An. gambiae s.s.	371	0	371	5.2			9			9		Oyewole et al., 2010	[27]
NIGERIA	Moba	6.43	3.1	May 2005 - June 2007	2005	2007	HLC, PSC, IR	HLC + PSC + IR	2	2	0	2	0	0	AC	1	Gillies & De Meillon 1968; Gillies & Coetzee, 1987	Scott et al., 1993; Favia et al 1997	Morph and PCR	An. melas	470			6.5			9			9		Oyewole et al., 2010	[27]
NIGERIA	Abeokuta	7.15	3.35	August 2005 - July 2006	2005	2006	CDC light trap	CDC light trap	CDC light trap	0	0	0	0	0	AC	1	Gillett, 1972		Morph only	An. gambiae s.l	364						9			9		Adeleke et al., 2008b	[163]
NIGERIA	Amassoma	4.97	6.11	March 2006 - April 2007	2006	2007	HLC	HLC	0	0	0	1	0	0	AC	1	Gordon & Lavopierre, 1998		Morph only	An. nili	26						9			9		Agi & Ebenezer, 2009	[71]
NIGERIA	Amassoma	4.97	6.11	March 2006 - April 2007	2006	2007	HLC	HLC	0	0	0	1	0	0	AC	1	Gordon & Lavopierre, 1998		Morph only	An. funestus complex	18				6.6		9			9		Agi & Ebenezer, 2009	[71]
NIGERIA	Amassoma	4.97	6.11	March 2006 - April 2007	2006	2007	HLC	HLC	0	0	0	1	0	0	AC	1	Gordon & Lavopierre, 1998		Morph only	An. gambiae s.l	116				9.1		9			9		Agi & Ebenezer, 2009	[71]
NIGERIA	Akaka	6.97	3.73	June, 2006	2006	2006	PSC	PSC	0	1	0	0	0	0	AC	1				An. nili	14						9			9		Kengne et al 2003	[61]
NIGERIA	Akaka	6.97	3.73	Jun 2006 - March 2008	2006	2008	PSC	PSC	0	1	0	0	0	0	AC	1	Gillies & De Meillon, 1968; Gillies & Coetzee, 1987	Kengne et al., 2003	Morph and PCR	An. nili	14						9			9		Ndo et al., 2010	[164]
NIGERIA	Gezawa	12.03	8.72	April 2007 - Jan 2008	2007	2008	LC, Outdoor baited scarecrow	LC + OUTDOOR BAITED SCARECROW	0	0	0	0	0	2	AC, LC	3	Hopkins, 1952; Smart et al., 1956; Service, 1976; Gilles and Coetzee, 1987		Morph only	An. gambiae s.l	267						9			9		Oguoma & Ikpeze, 2008	[165]
NIGERIA	Gezawa	12.03	8.72	April 2007 - Jan 2008	2007	2008	LC, Outdoor baited scarecrow	LC + OUTDOOR BAITED SCARECROW	0	0	0	0	0	2	AC, LC	3	Hopkins, 1952; Smart et al., 1956; Service, 1976; Gilles and Coetzee, 1987		Morph only	An. funestus complex	90						9			9		Oguoma & Ikpeze, 2008	165]
NIGERIA	Elewi Odo	7.43	3.08	May 2007 - August 2009	2007	2009	LC	LC	0	0	0	0	0	1	LC	2	Gillies & De Meillon, 1968; Gillies & Coetzee, 1987	Fanello et al., 2002		An. gambiae s.s.	62	6	39			Resistant	1	DDT		9	The number of M and S form represent values from DDT/Permethrin survivors	Oduola et al., 2010	[101]
NIGERIA	Elewi Odo	7.43	3.08	May 2007 - August 2009	2007	2009	LC	LC	0	0	0	0	0	1	LC	2	Gillies & De Meillon, 1968; Gillies & Coetzee, 1987	Fanello et al., 2002		An. arabiensis	15					Resistant	1	DDT		9		Oduola et al., 2010	[101]
NIGERIA	N Eruwa	7.78	3.61	May 2007 - August 2009	2007	2009	LC	LC	0	0	0	0	0	1	LC	2	Gillies & De Meillon, 1968; Gillies & Coetzee, 1987	Fanello et al., 2002		An. gambiae s.s.	174	6	15			Resistant	1	DDT		9	The number of M and S form represent values from DDT/Permethrin survivors	Oduola et al., 2010	[101]
NIGERIA	N Eruwa	7.78	3.61	May 2007 - August 2009	2007	2009	LC	LC	0	0	0	0	0	1	LC	2	Gillies & De Meillon, 1968; Gillies & Coetzee, 1987	Fanello et al., 2002		An. arabiensis	25						9			9		Oduola et al., 2010	[101]
NIGERIA	Isalu	7.19	3.76	May 2007 - August 2009	2007	2009	LC	LC	0	0	0	0	0	1	LC	2	Gillies & De Meillon, 1968; Gillies & Coetzee, 1987	Fanello et al., 2002		An. gambiae s.s.	95	7	24			Resistant	1	DDT		9	The number of M and S form represent values from DDT/Permethrin survivors	Oduola et al., 2010	[101]
NIGERIA	Isalu	7.19	3.76	May 2007 - August 2009	2007	2009	LC	LC	0	0	0	0	0	1	LC	2	Gillies & De Meillon, 1968; Gillies & Coetzee, 1987	Fanello et al., 2002		An. arabiensis	17					Resistant	1	DDT		9		Oduola et al., 2010	[101]
NIGERIA	Akufo	7.51	3.79	May 2007 - August 2009	2007	2009	LC	LC	0	0	0	0	0	1	LC	2	Gillies & De Meillon, 1968; Gillies & Coetzee, 1987	Fanello et al., 2002		An. gambiae s.s.	147	0	27			Resistant	1	DDT		9	The number of M and S form represent values from DDT/Permethrin survivors	Oduola et al., 2010	[101]
NIGERIA	Akufo	7.51	3.79	May 2007 - August 2009	2007	2009	LC	LC	0	0	0	0	0	1	LC	2	Gillies & De Meillon, 1968; Gillies & Coetzee, 1987	Fanello et al., 2002		An. arabiensis	8						9			9		Oduola et al., 2010	[101]
NIGERIA	Ikere	8.23	3.85	May 2007 - August 2009	2007	2009	LC	LC	0	0	0	0	0	1	LC	2	Gillies & De Meillon, 1968; Gillies & Coetzee, 1987	Fanello et al., 2002		An. gambiae s.s.	235	5	15			Resistant	1	DDT		9	The number of M and S form represent values from DDT/Permethrin survivors	Oduola et al., 2010	[101]
NIGERIA	Ikere	8.23	3.85	May 2007 - August 2009	2007	2009	LC	LC	0	0	0	0	0	1	LC	2	Gillies & De Meillon, 1968; Gillies & Coetzee, 1987	Fanello et al., 2002		An. arabiensis	29						9			9		Oduola et al., 2010	[101]
NIGERIA	Oko Agric	7.71	3.56	May 2007 - August 2009	2007	2009	LC	LC	0	0	0	0	0	1	LC	2	Gillies & De Meillon, 1968; Gillies & Coetzee, 1987	Fanello et al., 2002		An. gambiae s.s.	161	8	19			Resistant	1	DDT		9	The number of M and S form represent values from DDT/Permethrin survivors	Oduola et al., 2010	[101]
NIGERIA	Oko Agric	7.71	3.56	May 2007 - August 2009	2007	2009	LC	LC	0	0	0	0	0	1	LC	2	Gillies & De Meillon, 1968; Gillies & Coetzee, 1987	Fanello et al., 2002		An. arabiensis	17						9			9		Oduola et al., 2010	[101]
NIGERIA	Akodo	6.44	3.93	May 2007 - August 2009	2007	2009	LC	LC	0	0	0	0	0	1	LC	2	Gillies & De Meillon, 1968; Gillies & Coetzee, 1987	Fanello et al., 2002		An. gambiae s.s.	70	0	7				9			9	The number of M and S form represent values from DDT/Permethrin survivors	Oduola et al., 2010	[101]
NIGERIA	Amuwo-Odofin	6.47	3.3	May 2007 - August 2009	2007	2009	LC	LC	0	0	0	0	0	1	LC	2	Gillies & De Meillon, 1968; Gillies & Coetzee, 1987	Fanello et al., 2002		An. gambiae s.s.	74	0	63			Resistant	1	Permethrin and DDT		9	The number of M and S form represent values from DDT/Permethrin survivors	Oduola et al., 2010	[101]
NIGERIA	Amuwo-Odofin	6.47	3.3	May 2007 - August 2009	2007	2009	LC	LC	0	0	0	0	0	1	LC	2	Gillies & De Meillon, 1968; Gillies & Coetzee, 1987	Fanello et al., 2002		An. arabiensis	4						9			9		Oduola et al., 2010	[101]
NIGERIA	Ebute Metta	6.48	3.39	May 2007 - August 2009	2007	2009	LC	LC	0	0	0	0	0	1	LC	2	Gillies & De Meillon, 1968; Gillies & Coetzee, 1987	Fanello et al., 2002		An. gambiae s.s.	91	0	12			Resistant	1	Permethrin		9	The number of M and S form represent values from DDT/Permethrin survivors	Oduola et al., 2010	[101]
NIGERIA	Akoka	6.77	3.4	May 2007 - August 2009	2007	2009	LC	LC	0	0	0	0	0	1	LC	2	Gillies & De Meillon, 1968; Gillies & Coetzee, 1987	Fanello et al., 2002		An. gambiae s.s.	89	0	10				9			9	The number of M and S form represent values from DDT/Permethrin survivors	Oduola et al., 2010	[101]
NIGERIA	Yaba area	6.5	3.38	May 2007 - August 2009	2007	2009	LC	LC	0	0	0	0	0	1	LC	2	Gillies & De Meillon, 1968; Gillies & Coetzee, 1987	Fanello et al., 2002		An. gambiae s.s.	74	0	29			Resistant	1	Permethrin		9	The number of M and S form represent values from DDT/Permethrin survivors	Oduola et al., 2010	[101]
NIGERIA	Yaba area	6.5	3.38	May 2007 - August 2009	2007	2009	LC	LC	0	0	0	0	0	1	LC	2	Gillies & De Meillon, 1968; Gillies & Coetzee, 1987	Fanello et al., 2002		An. arabiensis	3						9			9		Oduola et al., 2010	[101]
NIGERIA	Agege	6.61	3.32	May 2007 - August 2009	2007	2009	LC	LC	0	0	0	0	0	1	LC	2	Gillies & De Meillon, 1968; Gillies & Coetzee, 1987	Fanello et al., 2002		An. gambiae s.s.	85	2	29			Resistant	1	DDT		9	The number of M and S form represent values from DDT/Permethrin survivors	Oduola et al., 2010	[101]
NIGERIA	Bariga	6.54	3.39	May 2007 - August 2009	2007	2009	LC	LC	0	0	0	0	0	1	LC	2	Gillies & De Meillon, 1968; Gillies & Coetzee, 1987	Fanello et al., 2002		An. gambiae s.s.	87	0	52			Resistant	1	DDT		9	The number of M and S form represent values from DDT/Permethrin survivors	Oduola et al., 2010	[101]
NIGERIA	Bariga	6.54	3.39	May 2007 - August 2009	2007	2009	LC	LC	0	0	0	0	0	1	LC	2	Gillies & De Meillon, 1968; Gillies & Coetzee, 1987	Fanello et al., 2002		An. arabiensis	4					Resistant	1	DDT		9		Oduola et al., 2010	[101]
NIGERIA	Ogudu	6.56	3.4	May 2007 - August 2009	2007	2009	LC	LC	0	0	0	0	0	1	LC	2	Gillies & De Meillon, 1968; Gillies & Coetzee, 1987	Fanello et al., 2002		An. gambiae s.s.	73	0	2				9			9	The number of M and S form represent values from DDT/Permethrin survivors	Oduola et al., 2010	[101]
NIGERIA	Ikorodu	6.62	3.51	May 2007 - August 2009	2007	2009	LC	LC	0	0	0	0	0	1	LC	2	Gillies & De Meillon, 1968; Gillies & Coetzee, 1987	Fanello et al., 2002		An. gambiae s.s.	87	0	87			Resistant	1	Permethrin and DDT		9	The number of M and S form represent values from DDT/Permethrin survivors	Oduola et al., 2010	[101]
NIGERIA	Monai	9.05	4.63	May 2007 - August 2009	2007	2009	LC	LC	0	0	0	0	0	1	LC	2	Gillies & De Meillon, 1968; Gillies & Coetzee, 1987	Fanello et al., 2002		An. gambiae s.s.	54	0	54			Resistant	1	DDT		9	The number of M and S form represent values from DDT/Permethrin survivors	Oduola et al., 2010	[101]
NIGERIA	Monai	9.05	4.63	May 2007 - August 2009	2007	2009	LC	LC	0	0	0	0	0	1	LC	2	Gillies & De Meillon, 1968; Gillies & Coetzee, 1987	Fanello et al., 2002		An. arabiensis	3					Resistant	1	DDT		9		Oduola et al., 2010	[101]
NIGERIA	Kainji area	9.86	4.6	May 2007 - August 2009	2007	2009	LC	LC	0	0	0	0	0	1	LC	2	Gillies & De Meillon, 1968; Gillies & Coetzee, 1987	Fanello et al., 2002		An. gambiae s.s.	29	0	13			Resistant	1	DDT		9	The number of M and S form represent values from DDT/Permethrin survivors	Oduola et al., 2010	[101]
NIGERIA	Kainji area	9.86	4.6	May 2007 - August 2009	2007	2009	LC	LC	0	0	0	0	0	1	LC	2	Gillies & De Meillon, 1968; Gillies & Coetzee, 1987	Fanello et al., 2002		An. arabiensis	2						9			9		Oduola et al., 2010	[101]
NIGERIA	Jebba	9.13	4.83	May 2007 - August 2009	2007	2009	LC	LC	0	0	0	0	0	1	LC	2	Gillies & De Meillon, 1968; Gillies & Coetzee, 1987	Fanello et al., 2002		An. gambiae s.s.	48						9			9		Oduola et al., 2010	[101]
NIGERIA	Jebba	9.13	4.83	May 2007 - August 2009	2007	2009	LC	LC	0	0	0	0	0	1	LC	2	Gillies & De Meillon, 1968; Gillies & Coetzee, 1987	Fanello et al., 2002		An. arabiensis	12						9			9		Oduola et al., 2010	[101]
NIGERIA	Awuru	9.7	4.63	May 2007 - August 2009	2007	2009	LC	LC	0	0	0	0	0	1	LC	2	Gillies & De Meillon, 1968; Gillies & Coetzee, 1987	Fanello et al., 2002		An. gambiae s.s.	88	0	2				9			9	The number of M and S form represent values from DDT/Permethrin survivors	Oduola et al., 2010	[101]
NIGERIA	Owerri	5.48	7.03	Dec 2008 - May 2009	2008	2009	IR, HLC	IR + HLC	2	0	0	2	0	0	AC	1	Gillies & Coetzee, 1987		Morph only	An. gambiae s.l	536						9			9		Oguoma et al., 2010	[166]
NIGERIA	Owerri	5.48	7.03	Dec 2008 - May 2009	2008	2009	IR, HLC	IR + HLC	2	0	0	2	0	0	AC	1	Gillies & Coetzee, 1987		Morph only	An. funestus complex	306						9			9		Oguoma et al., 2010	[166]
NIGERIA	Owerri	5.48	7.03	Dec 2008 - May 2009	2008	2009	IR, HLC	IR + HLC	2	0	0	2	0	0	AC	1	Gillies & Coetzee, 1987		Morph only	An. coustani	65						9			9		Oguoma et al., 2010	[166]
NIGERIA	Owerri	5.48	7.03	Dec 2008 - May 2009	2008	2009	IR, HLC	IR + HLC	2	0	0	2	0	0	AC	1	Gillies & Coetzee, 1987		Morph only	An. moucheti	46						9			9		Oguoma et al., 2010	[166]
NIGERIA	Ibadan	7.39	3.9				LC	LC	0	0	0	0	0	1	LC	2	Bruce-Chwatt, 1985	Scott et al., 1993, Favia et al., 1997	Morph and PCR	An. gambiae s.s.	30	0	30			Resistant	1	Permethrin	Absent	0		Djouaka et al 2007	[104]
NIGERIA	Ibadan	7.39	3.9				LC	LC	0	0	0	0	0	1	LC	2	Bruce-Chwatt, 1985	Scott et al., 1993, Favia et al., 1997	Morph and PCR	An. gambiae s.s.	30	0	30			Resistant	1	Permethrin	Absent	0		Djouaka et al 2007	[104]
NIGERIA	Ibadan	7.39	3.9				LC	LC	0	0	0	0	0	1	LC	2	Bruce-Chwatt, 1985	Scott et al., 1993, Favia et al., 1997	Morph and PCR	An. gambiae s.s.	30	0	30			Susceptible	0	Permethrin	Absent	0		Djouaka et al 2007	[104]
NIGERIA	Ibadan	7.39	3.9				LC	LC	0	0	0	0	0	1	LC	2	Bruce-Chwatt, 1985	Scott et al., 1993, Favia et al., 1997	Morph and PCR	An. gambiae s.s.	30	0	30			Resistant	1	Permethrin	Absent	0		Djouaka et al 2007	[104]
NIGERIA	Ogbomosho	8.13	4.27				LC	LC	0	0	0	0	0	1	LC	2	Bruce-Chwatt, 1985	Scott et al., 1993, Favia et al., 1997	Morph and PCR	An. arabiensis	30					Resistant	1	Permethrin		9		Djouaka et al 2007	[104]
NIGERIA	Ife	7.29	4.32				LC	LC	0	0	0	0	0	1	LC	2	Bruce-Chwatt, 1985	Scott et al., 1993, Favia et al., 1997	Morph and PCR	An. arabiensis	30					Resistant	1	Permethrin	Absent	0		Djouaka et al 2007	[104]
NIGERIA	Ife	7.29	4.32				LC	LC	0	0	0	0	0	1	LC	2	Bruce-Chwatt, 1985	Scott et al., 1993, Favia et al., 1997	Morph and PCR	An. arabiensis	30					Susceptible	0	Permethrin	Absent	0		Djouaka et al 2007	[104]
NIGERIA	Akure	7.25	5.2				LC	LC	0	0	0	0	0	1	LC	2	Bruce-Chwatt, 1985	Scott et al., 1993, Favia et al., 1997	Morph and PCR	An. arabiensis	30					Resistant	1	Permethrin		9		Djouaka et al 2007	[104]
NIGERIA	Owena	7.2	5.02				LC	LC	0	0	0	0	0	1	LC	2	Bruce-Chwatt, 1985	Scott et al., 1993, Favia et al., 1997	Morph and PCR	An. arabiensis	30					Resistant	1	Permethrin		9		Djouaka et al 2007	[104]
NIGERIA	Ado-Ekiti	7.62	5.22				LC	LC	0	0	0	0	0	1	LC	2	Bruce-Chwatt, 1985	Scott et al., 1993, Favia et al., 1997	Morph and PCR	An. arabiensis	30					Resistant	1	Permethrin		9		Djouaka et al 2007	[104]
NIGERIA	Ado-Ekiti	7.62	5.22				LC	LC	0	0	0	0	0	1	LC	2	Bruce-Chwatt, 1985	Scott et al., 1993, Favia et al., 1997	Morph and PCR	An. arabiensis	30					Resistant	1	Permethrin		9		Djouaka et al 2007	[104]
NIGERIA	Ijebu-Ode	6.82	3.93				LC	LC	0	0	0	0	0	1	LC	2	Bruce-Chwatt, 1985	Scott et al., 1993, Favia et al., 1997	Morph and PCR	An. arabiensis	30					Susceptible	0	Permethrin		9		Djouaka et al 2007	[104]
NIGERIA	Ijebu-Ode	6.82	3.93				LC	LC	0	0	0	0	0	1	LC	2	Bruce-Chwatt, 1985	Scott et al., 1993, Favia et al., 1997	Morph and PCR	An. arabiensis	30					Resistant	1	Permethrin		9		Djouaka et al 2007	[104]
NIGERIA	Ogere	6.94	3.64				LC	LC	0	0	0	0	0	1	LC	2	Bruce-Chwatt, 1985	Scott et al., 1993, Favia et al., 1997	Morph and PCR	An. arabiensis	4					Resistant	1	Permethrin		9		Djouaka et al 2007	[104]
NIGERIA	Ogere	6.94	3.64				LC	LC	0	0	0	0	0	1	LC	2	Bruce-Chwatt, 1985	Scott et al., 1993, Favia et al., 1997	Morph and PCR	An. arabiensis	20					Resistant	1	Permethrin		9		Djouaka et al 2007	[104]
NIGERIA	Ibadan	7.39	3.9				LC, PC	LC + PSC	0	2	0	0	0	2	AC, LC	3		Fanello et al., 2002	Morph and PCR	An. gambiae s.s.	60	0	60			Resistant	1	Permethrin		9		Djouaka et al 2008	[105]
NIGERIA	Akaka	6.97	3.73				PSC	PSC	0	1	0	0	0	0	AC	1	Brunhes et al 1998; Gillies & De Meillon, 1968; Gillies & Coetzee, 1987		Morph only	An. moucheti	4						9			9		Kengne et al 2007	[124]
NIGERIA	Zaria and Samaru	11.14	8.06				LC, PC	LC + PC	0	0	0	0	0	2	LC, PC	4	Gillett, 1972; Service 1980; Gillies & Coetzee, 1987		Morph only	An. gambiae s.l	38					Resistant	1	Permethrin		9	Latitude and logitude midpoint of region taken	Ndams et al., 2006	[167]
NIGERIA	Agege	6.61	3.32	July - Sept			HLC	HLC	0	0	0	1	0	0	AC	1	Gillies & Coetzee, 1987	Scott et al., 1993	Morph and PCR	An. gambiae s.s.	50			14			9			9		Okwa et al., 2007	[62]
NIGERIA	Agege	6.61	3.32	July - Sept			HLC	HLC	0	0	0	1	0	0	AC	1	Gillies & Coetzee, 1987	Koekoemoer et al., 2002	Morph and PCR	An. funestus s.s.	7			0			9			9		Okwa et al., 2007	[62]
NIGERIA	Alimosho	6.61	3.3	July - Sept			HLC	HLC	0	0	0	1	0	0	AC	1	Gillies & Coetzee, 1987	Scott et al., 1993	Morph and PCR	An. gambiae s.s.	101			91			9			9		Okwa et al., 2007	[62]
NIGERIA	Alimosho	6.61	3.3	July - Sept			HLC	HLC	0	0	0	1	0	0	AC	1	Gillies & Coetzee, 1987	Scott et al., 1993	Morph and PCR	An. arabiensis	7			4.5			9			9		Okwa et al., 2007	[62]
NIGERIA	Alimosho	6.61	3.3	July - Sept			HLC	HLC	0	0	0	1	0	0	AC	1	Gillies & Coetzee, 1987	Koekoemoer et al., 2002	Morph and PCR	An. funestus s.s.	40			4.5			9			9		Okwa et al., 2007	[62]
NIGERIA	Ajeromi, Lagos area	6.45	3.4	July - Sept			HLC	HLC	0	0	0	1	0	0	AC	1	Gillies & Coetzee, 1987	Scott et al., 1993	Morph and PCR	An. gambiae s.s.	70			53.3			9			9		Okwa et al., 2007	[62]
NIGERIA	Ajeromi, Lagos area	6.45	3.4	July - Sept			HLC	HLC	0	0	0	1	0	0	AC	1	Gillies & Coetzee, 1987	Koekoemoer et al., 2002	Morph and PCR	An. funestus s.s.	10			36.6			9			9		Okwa et al., 2007	[62]
NIGERIA	Ajeromi, Lagos area	6.45	3.4	July - Sept			HLC	HLC	0	0	0	1	0	0	AC	1	Gillies & Coetzee, 1987		Morph only	An. moucheti	4			10			9			9		Okwa et al., 2007	[62]
NIGERIA	Amuwo-Odofin	6.47	3.3	July - Sept			HLC	HLC	0	0	0	1	0	0	AC	1	Gillies & Coetzee, 1987	Scott et al., 1993	Morph and PCR	An. gambiae s.s.	22			50			9			9		Okwa et al., 2007	[62]
NIGERIA	Amuwo-Odofin	6.47	3.3	July - Sept			HLC	HLC	0	0	0	1	0	0	AC	1	Gillies & Coetzee, 1987	Scott et al., 1993	Morph and PCR	An. arabiensis	4			0			9			9		Okwa et al., 2007	[62]
NIGERIA	Amuwo-Odofin	6.47	3.3	July - Sept			HLC	HLC	0	0	0	1	0	0	AC	1	Gillies & Coetzee, 1987	Koekoemoer et al., 2002	Morph and PCR	An. funestus s.s.	8			50			9			9		Okwa et al., 2007	[62]
NIGERIA	Mushin	6.53	3.36	July - Sept			HLC	HLC	0	0	0	1	0	0	AC	1	Gillies & Coetzee, 1987	Scott et al., 1993	Morph and PCR	An. gambiae s.s.	34			51.2			9			9		Okwa et al., 2007	[62]
NIGERIA	Mushin	6.53	3.36	July - Sept			HLC	HLC	0	0	0	1	0	0	AC	1	Gillies & Coetzee, 1987	Koekoemoer et al., 2002	Morph and PCR	An. funestus s.s.	11			26.8			9			9		Okwa et al., 2007	[62]
NIGERIA	Mushin	6.53	3.36	July - Sept			HLC	HLC	0	0	0	1	0	0	AC	1	Gillies & Coetzee, 1987		Morph only	An. moucheti	9			21.9			9			9		Okwa et al., 2007	[62]
NIGERIA	Ojo, Lagos	6.45	3.21	July - Sept			HLC	HLC	0	0	0	1	0	0	AC	1	Gillies & Coetzee, 1987	Scott et al., 1993	Morph and PCR	An. gambiae s.s.	54			79.4			9			9		Okwa et al., 2007	[62]
NIGERIA	Ojo, Lagos	6.45	3.21	July - Sept			HLC	HLC	0	0	0	1	0	0	AC	1	Gillies & Coetzee, 1987	Koekoemoer et al., 2002	Morph and PCR	An. funestus s.s.	8			20.5			9			9		Okwa et al., 2007	[62]
NIGERIA	Kaduna	10.52	7.44				LC	LC	0	0	0	0	0	1	LC	2	Smart, 1956		Morph only	An. gambiae s.l	373					Susceptible	0	Permethrin		9		Sow et al., 2007	[168]
NIGERIA	Nsukka	6.86	7.39						9	9	9	9	9	9	LC	2				An. gambiae s.l							9			9		Ivoke et al., 2009	[169]
NIGERIA	Port Harcourt	4.79	7				LC	LC	0	0	0	0	0	1	LC	2				An. gambiae s.l							9			9		Obomanu et al 2006	[170]
NIGERIA	Illorin	8.5	4.55				IR	IR	1	0	0	0	0	0	AC	1	Gillies & De Meillon, 1968			An. gambiae s.l	120						9			9		Olayemi & Ande 2009	[171]
NIGERIA	Owerri	5.48	7.03				HLC	HLC	0	0	0	1	0	0	AC	1				An. gambiae s.l							9			9		Oparaocha et al 2010	[172]
NIGERIA	Owerri	5.48	7.03				HLC	HLC	0	0	0	1	0	0	AC	1				An. funestus complex							9			9		Oparaocha et al 2010	172]
NIGERIA	Kobape	7.03	3.45						9	9	9	9	9	9	AC	1				An. gambiae s.s.	7	7					9			9		Pinto et al., 2007	[173]
NIGERIA	Olugbo	7.22	3.62						9	9	9	9	9	9		9				An. gambiae s.s.	8	8					9			9		Pinto et al., 2007	[173]
NIGERIA	Plateau and Nassarawa area	8.85	8.74				IR	IR	1	0	0	0	0	0	AC	1				An. gambiae s.l	683						9			9	The localities are part of an integrated oncocerciasis, Schistosomiasis and LF programme. Prevalence of microfilariae was given as 4.9% (untreated) and 4.7% in the treated villages. The contribution of each species was not specified.	Richards et al., 2005b	[72]
NIGERIA	Plateau and Nassarawa area	8.85	8.74				IR	IR	1	0	0	0	0	0	AC	1				An. funestus complex	228						9			9	The localities are part of an integrated oncocerciasis, Schistosomiasis and LF programme. Prevalence of microfilariae was given as 4.9% (untreated) and 4.7% in the treated villages. The contribution of each species was not specified.	Richards et al., 2005b	[72]
NIGERIA	Surulere	6.51	3.36				LC	LC	0	0	0	0	0	1	LC	2				An. gambiae s.l						Resistant	1	Dieldrin, Lindane, DDT		9		Self & Pant 1966	[86]
NIGERIA	Lagos	6.45	3.4						9	9	9	9	9	9	AC	1				An. gambiae s.l						Resistant	1	Dieldrin		9		Self & Pant 1966	[86]
NIGERIA	Garki district	12.44	9.19		1971		ORC	ORC	0	0	0	0	1	0	AC	1				An. funestus complex	32						9			9		Molineaux and Gramiccia 1980	[93]
NIGERIA	Garki district	12.44	9.19		1971		HLC	HLC	0	0	0	1	0	0	AC	1				An. funestus complex	2343						9			9		Molineaux and Gramiccia 1980	[93]
NIGERIA	Garki district	12.44	9.19		1971		HLC	HLC	0	0	0	1	0	0	AC	1				An. funestus complex	925			1.3			9			9		Molineaux and Gramiccia 1980	[93]
NIGERIA	Garki district	12.44	9.19	Nov 1971 - Feb 1972	1971	1972	PSC	PSC	0	1	0	0	0	0	AC	1				An. funestus complex	774						9			9		Molineaux and Gramiccia 1980	[93]
NIGERIA	Garki district	12.44	9.19	Feb - May 1972	1972	1972	PSC	PSC	0	1	0	0	0	0	AC	1				An. funestus complex	104						9			9		Molineaux and Gramiccia 1980	[93]
NIGERIA	Garki district	12.44	9.19	Jun - Nov 1971	1971	1971	PSC	PSC	0	1	0	0	0	0	AC	1				An. funestus complex	5242						9			9		Molineaux and Gramiccia 1980	[93]
NIGERIA	Garki district	12.44	9.19	1972 - 1973	1972	1973	PSC	PSC	0	1	0	0	0	0	AC	1				An. funestus complex	8						9			9	Spraying carried out with Propoxur	Molineaux and Gramiccia 1980	[93]
NIGERIA	Garki district	12.44	9.19	1972 - 1973	1972	1973	ETC	ETC	0	0	1	0	0	0	AC	1				An. funestus complex	1						9			9	Spraying carried out with Propoxur	Molineaux and Gramiccia 1980	[93]
NIGERIA	Garki district	12.44	9.19		1971		ORC	ORC	0	0	0	0	1	0	AC	1				An. funestus complex	24						9			9		Molineaux and Gramiccia 1980	[93]
NIGERIA	Garki district	12.44	9.19		1972		ORC	ORC	0	0	0	0	1	0	AC	1				An. funestus complex	13						9			9	Spraying carried out with Propoxur	Molineaux and Gramiccia 1980	[93]
NIGERIA	Garki district	12.44	9.19		1973		ORC	ORC	0	0	0	0	1	0	AC	1				An. funestus complex	2						9			9	Spraying carried out with Propoxur	Molineaux and Gramiccia 1980	[93]
NIGERIA	Garki district	12.44	9.19		1971		ORC	ORC	0	0	0	0	1	0	AC	1				An. gambiae s.l	199						9			9		Molineaux and Gramiccia 1980	[93]
NIGERIA	Garki district	12.44	9.19		1971		HLC	HLC	0	0	0	1	0	0	AC	1				An. gambiae s.l	12929			1.4			9			9		Molineaux and Gramiccia 1980	[93]
NIGERIA	Garki district	12.44	9.19		1971		HLC	HLC	0	0	0	1	0	0	AC	1				An. gambiae s.l	7194			2.46			9			9		Molineaux and Gramiccia 1980	[93]
NIGERIA	Garki district	12.44	9.19	Oct 1970 - Feb 1971	1970	1971	PSC	PSC	0	1	0	0	0	0	AC	1				An. gambiae s.l	392						9			9		Molineaux and Gramiccia 1980	[93]
NIGERIA	Garki district	12.44	9.19	Feb - Jun 1971	1971	1971	PSC	PSC	0	1	0	0	0	0	AC	1				An. gambiae s.l	191						9			9		Molineaux and Gramiccia 1980	[93]
NIGERIA	Garki district	12.44	9.19	Jun - Nov 1971	1971	1971	PSC	PSC	0	1	0	0	0	0	AC	1				An. gambiae s.l	20721						9			9		Molineaux and Gramiccia 1980	[93]
NIGERIA	Garki district	12.44	9.19	Jun - Nov 1971	1971	1971	HLC	HLC	0	0	0	1	0	0	AC	1				An. gambiae s.l	634						9			9		Molineaux and Gramiccia 1980	[93]
NIGERIA	Garki district	12.44	9.19	May - Oct 1972	1972	1972	HLC	HLC	0	0	0	1	0	0	AC	1				An. gambiae s.l	233						9			9		Molineaux and Gramiccia 1980	[93]
NIGERIA	Garki district	12.44	9.19	Jun - Nov 1973	1973	1973	HLC	HLC	0	0	0	1	0	0	AC	1				An. gambiae s.l	1075						9			9		Molineaux and Gramiccia 1980	[93]
NIGERIA	Garki district	12.44	9.19	Jun - Nov 1971	1971	1971	HLC	HLC	0	0	0	1	0	0	AC	1				An. gambiae s.l	10837						9			9		Molineaux and Gramiccia 1980	[93]
NIGERIA	Garki district	12.44	9.19	May - Oct 1972	1972	1972	HLC	HLC	0	0	0	1	0	0	AC	1				An. gambiae s.l	458						9			9	Spraying carried out with Propoxur	Molineaux and Gramiccia 1980	[93]
NIGERIA	Garki district	12.44	9.19	Jun - Nov 1973	1973	1973	HLC	HLC	0	0	0	1	0	0	AC	1				An. gambiae s.l	1859						9			9	Spraying carried out with Propoxur	Molineaux and Gramiccia 1980	[93]
NIGERIA	Garki district	12.44	9.19		1972		PSC	PSC	0	1	0	0	0	0	AC	1				An. gambiae s.l	21						9			9	Spraying carried out with Propoxur	Molineaux and Gramiccia 1980	[93]
NIGERIA	Garki district	12.44	9.19		1973		PSC	PSC	0	1	0	0	0	0	AC	1				An. gambiae s.l	36						9			9	Spraying carried out with Propoxur	Molineaux and Gramiccia 1980	[93]
NIGERIA	Garki district	12.44	9.19	1972 -1973	1972	1973	ETC	ETC	0	0	1	0	0	0	AC	1				An. gambiae s.l	8						9			9	Spraying carried out with Propoxur	Molineaux and Gramiccia 1980	[93]
NIGERIA	Garki district	12.44	9.19		1971		ORC	ORC	0	0	0	0	1	0	AC	1				An. gambiae s.l	172						9			9		Molineaux and Gramiccia 1980	[93]
NIGERIA	Garki district	12.44	9.19		1972		ORC	ORC	0	0	0	0	1	0	AC	1				An. gambiae s.l	15						9			9	Spraying carried out with Propoxur	Molineaux and Gramiccia 1980	[93]
NIGERIA	Garki district	12.44	9.19		1973		ORC	ORC	0	0	0	0	1	0	AC	1				An. gambiae s.l	62						9			9	Spraying carried out with Propoxur	Molineaux and Gramiccia 1980	[93]
NIGERIA	Garki district	12.44	9.19		1971		ORC	ORC	0	0	0	0	1	0	AC	1				An. gambiae s.l	12						9			9		Molineaux and Gramiccia 1980	[93]
NIGERIA	Garki district	12.44	9.19		1972		ORC	ORC	0	0	0	0	1	0	AC	1				An. gambiae s.l	2						9			9		Molineaux and Gramiccia 1980	[93]
NIGERIA	Garki district	12.44	9.19		1973		ORC	ORC	0	0	0	0	1	0	AC	1				An. gambiae s.l	18						9			9		Molineaux and Gramiccia 1980	[93]
NIGERIA	Garki district	12.44	9.19	Jun - Nov 1971	1971	1971	HLC	HLC	0	0	0	1	0	0	AC	1				An. gambiae s.l	1403			1.7			9			9		Molineaux and Gramiccia 1980	[93]
NIGERIA	Garki district	12.44	9.19	Jun - Nov 1971	1971	1971	HLC	HLC	0	0	0	1	0	0	AC	1				An. gambiae s.l	25880			1.4			9			9	Spraying carried out with Propoxur	Molineaux and Gramiccia 1980	[93]
NIGERIA	Garki district	12.44	9.19	Jun - Nov 1971	1971	1971	HLC	HLC	0	0	0	1	0	0	AC	1				An. gambiae s.l	1966			2.6			9			9	Propoxur and low frequency MDA	Molineaux and Gramiccia 1980	[93]
NIGERIA	Garki district	12.44	9.19	Jun - Nov 1971	1971	1971	HLC	HLC	0	0	0	1	0	0	AC	1				An. gambiae s.l	1713			3.8			9			9	Propoxur and high frequency MDA	Molineaux and Gramiccia 1980	[93]
NIGERIA	Garki district	12.44	9.19	May - Oct 1972	1972	1972	HLC	HLC	0	0	0	1	0	0	AC	1				An. gambiae s.l	594			3.2			9			9		Molineaux and Gramiccia 1980	[93]
NIGERIA	Garki district	12.44	9.19	May - Oct 1972	1972	1972	HLC	HLC	0	0	0	1	0	0	AC	1				An. gambiae s.l	252			0.4			9			9	Spraying carried out with Propoxur	Molineaux and Gramiccia 1980	[93]
NIGERIA	Garki district	12.44	9.19	May - Oct 1972	1972	1972	HLC	HLC	0	0	0	1	0	0	AC	1				An. gambiae s.l	107			2.8			9			9	Propoxur and low frequency MDA	Molineaux and Gramiccia 1980	[93]
NIGERIA	Garki district	12.44	9.19	May - Oct 1972	1972	1972	HLC	HLC	0	0	0	1	0	0	AC	1				An. gambiae s.l	83			2.4			9			9	Propoxur and high frequency MDA	Molineaux and Gramiccia 1980	[93]
NIGERIA	Garki district	12.44	9.19	Jun - Nov 1973	1973	1973	HLC	HLC	0	0	0	1	0	0	AC	1				An. gambiae s.l	1786			1.4			9			9		Molineaux and Gramiccia 1980	[93]
NIGERIA	Garki district	12.44	9.19	Jun - Nov 1973	1973	1973	HLC	HLC	0	0	0	1	0	0	AC	1				An. gambiae s.l	1005			0.7			9			9	Spraying carried out with Propoxur	Molineaux and Gramiccia 1980	[93]
NIGERIA	Garki district	12.44	9.19	Jun - Nov 1973	1973	1973	HLC	HLC	0	0	0	1	0	0	AC	1				An. gambiae s.l	506			0.4			9			9	Propoxur and low frequency MDA	Molineaux and Gramiccia 1980	[93]
NIGERIA	Garki district	12.44	9.19	Jun - Nov 1973	1973	1973	HLC	HLC	0	0	0	1	0	0	AC	1				An. gambiae s.l	196			1.5			9			9	Propoxur and high frequency MDA	Molineaux and Gramiccia 1980	[93]
NIGERIA	Garki district	12.44	9.19	July - Dec 1974	1974	1974	HLC	HLC	0	0	0	1	0	0	AC	1				An. gambiae s.l	188			0.5			9			9		Molineaux and Gramiccia 1980	[93]
NIGERIA	Garki district	12.44	9.19	July - Dec 1974	1974	1974	HLC	HLC	0	0	0	1	0	0	AC	1				An. gambiae s.l	1896			0.4			9			9	Propoxur and high frequency MDA	Molineaux and Gramiccia 1980	[93]
NIGERIA	Garki district	12.44	9.19	July - Nov 1975	1975	1975	HLC	HLC	0	0	0	1	0	0	AC	1				An. gambiae s.l	335			3			9			9		Molineaux and Gramiccia 1980	[93]
NIGERIA	Garki district	12.44	9.19	July - Nov 1975	1975	1975	HLC	HLC	0	0	0	1	0	0	AC	1				An. gambiae s.l	1233			1.3			9			9	Propoxur and high frequency MDA	Molineaux and Gramiccia 1980	[93]
NIGERIA	Garki district	12.44	9.19	1974 - 1975	1974	1975	PSC	PSC	0	1	0	0	0	0	AC	1				An. gambiae s.l	126			3.2			9			9		Molineaux and Gramiccia 1980	[93]
NIGERIA	Garki district	12.44	9.19		1971		HLC	HLC	0	0	0	1	0	0	AC	1				An. wellcomei							9			9		Molineaux and Gramiccia 1980	[93]
NIGERIA	Sokoto	13.05	5.21						9	9	9	9	9	9	AC	1				An. funestus complex	239					Resistant	1	DDT		9		Ramakrishna & Elliot, 1957	[174]
NIGERIA	Sokoto	13.05	5.21						9	9	9	9	9	9	AC	1				An. funestus complex	205					Resistant	1	BHC		9		Ramakrishna & Elliot, 1957	[174]
NIGERIA	Sokoto	13.05	5.21						9	9	9	9	9	9	AC	1				An. funestus complex	281					Resistant	1	Dieldrin		9		Ramakrishna & Elliot, 1957	[174]
NIGERIA	Sokoto	13.05	5.21						9	9	9	9	9	9	AC	1				An. funestus complex	87					Resistant	1	DDT		9		Ramakrishna & Elliot, 1957	[174]
NIGERIA	Abeokuta	7.15	3.35	Aug 2005 - July 2006	2005	2006	CDC light trap	CDC light trap	CDC light trap	0	0	0	0	0	AC	1	Gillett, 1972		Morph only	An. gambiae s.l	364						9			9		Adeleke et al., 2010	[175]
NIGERIA	Abeokuta	7.15	3.35	Aug 2005 - July 2006	2005	2006	CDC light trap	CDC light trap	CDC light trap	0	0	0	0	0	AC	1	Gillett, 1972		Morph only	An. funestus complex	7						9			9		Adeleke et al., 2010	[175]
NIGERIA	Lokoja	7.8	6.74		1900		LC	LC	0	LC	0	0	0	1	LC	2				An. gambiae s.l	281				5.7		9			9		Annett et al 1901	[73]
NIGERIA	Ibadan	7.39	3.9	Nov 1968- March 1970	1968	1970	PSC	PSC	0	1	0	0	0	0	AC	1				An. gambiae s.l					0		9			9		Ogunba, 1971	[69]
NIGERIA	Ibadan	7.39	3.9	Nov 1968- March 1970	1968	1970	PSC	PSC	0	1	0	0	0	0	AC	1				An. funestus complex					0		9			9		Ogunba, 1971	[69]
NIGERIA	Illorin	8.5	4.55	Jan 2005 - Dec 2006	2005	2006	HLC	HLC	0	0	0	1	0	0	AC	1	Gillies & De Meillon, 1968; Gillies & Coetzee, 1987		Morph only	An. gambiae s.l	3772						9			9		Olayemi & Ande 2008	[176]
NIGERIA	Sokoto	13.05	5.21				Insect hand nets and collection cage	Insect hand nets and collection cage	0	0	0	0	0	0	AC	1				An. gambiae s.l							9			9		Manga et al 2008	[177]

## Sheet: Sheet4
COUNTRY	LOCALITY	LAT	LONG	TIME PERIOD OF STUDY	YEAR START	COLLECTION METHOD	METHOD OF SAMPLING COLLECTION	STAGE OF COLLECTION	MORPHOLOGICAL IDENTIFICATION METHOD	MOLECULAR IDENTIFICATION METHOD	ID METHOD	SPECIES	NUMBER OF SPECIMEN	S form	M form	Sporozoite rate (%)	%FILARIA	Resistant to insecticide	Insecticide	KDR allele	Comment	REFERENCE
NIGERIA	Zungeru	9.81	6.15	1912 - 1916	1912	IR	IR	AC				An. funestus complex						Resistant			Percentage of An. funestus caught compared to other Anopheles = 30.8%	Johnson et al.,1919
NIGERIA	Katagum	10.01	9.77	1916	1916	IR	IR	AC				An. funestus complex									Percentage of An. funestus caught compared to other Anopheles = 25.1%	Johnson et al.,1919
NIGERIA	Kaduna area	10.52	7.43	1917 -1918	1917	IR	IR	AC				An. funestus complex									Percentage of An. funestus caught compared to other Anopheles = 81.1%	Johnson et al.,1919
NIGERIA	Ilaro	6.88	3.02	Jan - Dec	1949							An. funestus complex	1.66								Only average monthly densities of Anophelines were given in the paper for Jan to Dec. I computed the average of all the months to get this average for the year	Archibald, 1956
NIGERIA	Dogandaji, Birnin Kebbi district	12.47	4.2	Jan - Dec	1949							An. funestus complex	6.09								Only average monthly densities of Anophelines were given in the paper for Jan to Dec. I computed the average of all the months to get this average for the year	Archibald, 1956
NIGERIA	Argungu	12.75	4.52	Jan - Dec	1949							An. funestus complex	11.45								Only average monthly densities of Anophelines were given in the paper for Jan to Dec. I computed the average of all the months to get this average for the year	Archibald, 1956
NIGERIA	Ilaro	6.88	3.02	Jan - Dec	1949							An. gambiae s.l	1.99								Only average monthly densities of Anophelines were given in the paper for Jan to Dec. I computed the average of all the months to get this average for the year	Archibald, 1956
NIGERIA	Dogandaji, Birnin Kebbi district	12.47	4.2	Jan - Dec	1949							An. gambiae s.l	18.8								Only average monthly densities of Anophelines were given in the paper for Jan to Dec. I computed the average of all the months to get this average for the year	Archibald, 1956
NIGERIA	Argungu	12.75	4.52	Jan - Dec	1949							An. gambiae s.l	73.62								Only average monthly densities of Anophelines were given in the paper for Jan to Dec. I computed the average of all the months to get this average for the year	Archibald, 1956
NIGERIA	IBADAN	7.26	3.54	May 1951 - May 1953	1951	LC		LC				An. gambiae s.l									No of mosguitoes caught not given. The data was presented only in figures	Mellanby et al 1956
NIGERIA	Gwandu	12.03	8.74	1954	1954							An. gambiae s.l	60					Resistant	Dieldrin		tested with dieldrin	Elliot & Ramakrishna, 1956
NIGERIA	Argungu	12.75	4.52	1954	1954							An. gambiae s.l	120									Elliot & Ramakrishna, 1956
NIGERIA	Birnin Kebbi Area	12.47	4.2	1956	1956							An. arabiensis										DAVIDSON & JACKSON 1962
NIGERIA	Birnin Kebbi Area	12.47	4.2	1956	1956							An. arabiensis										DAVIDSON & JACKSON 1962
NIGERIA	Birnin Kebbi Area	12.47	4.2	1956	1956							An. gambiae s.s.										DAVIDSON & JACKSON 1962
NIGERIA	Ilaro	6.88	3.02	1956	1956	LC		LC				An. gambiae s.l	82								Exposed to different concentrations of DDT	WHO 1957
NIGERIA	Ilaro	6.88	3.02	1956	1956	LC		LC				An. gambiae s.l	199								Exposed to different concentrations of Gamma BHC	WHO 1957
NIGERIA	Kaduna area	10.52	7.43	June 1957 - Dec 1958	1957	PSC		AC				An. gambiae s.l	477.5								Average Anopheline densities given	Hanney et al., 1960
NIGERIA	Kaduna area	10.52	7.43	June 1957 - Dec 1958	1957	PSC		AC				An. funestus complex	869.5								Average Anopheline densities given	Hanney et al., 1960
NIGERIA	Kaduna area	10.52	7.43	June 1957 - Dec 1958	1957	PSC		AC				An. nili	31.2								Average Anopheline densities given	Hanney et al., 1960
NIGERIA	Kaduna area	10.52	7.43	June 1957 - Dec 1958	1957	Entrance Door traps		AC				An. gambiae s.l	48									Hanney et al., 1960
NIGERIA	Kaduna area	10.52	7.43	June 1957 - Dec 1958	1957	Entrance Door traps		AC				An. funestus complex	43									Hanney et al., 1960
NIGERIA	Kaduna area	10.52	7.43	June 1957 - Dec 1958	1957	Entrance Door traps		AC				An. nili	38									Hanney et al., 1960
NIGERIA	Kaduna area	10.52	7.43	June 1957 - Dec 1958	1957	Exit door traps		AC				An. gambiae s.l	422									Hanney et al., 1960
NIGERIA	Kaduna area	10.52	7.43	June 1957 - Dec 1958	1957	Exit door traps		AC				An. funestus complex	325									Hanney et al., 1960
NIGERIA	Kaduna area	10.52	7.43	June 1957 - Dec 1958	1957	Exit door traps		AC				An. nili	213									Hanney et al., 1960
NIGERIA	Kaduna area	10.52	7.43	June 1957 - Dec 1958	1957	HLC		AC				An. gambiae s.l	846									Hanney et al., 1960
NIGERIA	Kaduna area	10.52	7.43	June 1957 - Dec 1958	1957	HLC		AC				An. funestus complex	448									Hanney et al., 1960
NIGERIA	Kaduna area	10.52	7.43	June 1957 - Dec 1958	1957	HLC		AC				An. nili	713									Hanney et al., 1960
NIGERIA	Kaduna area	10.52	7.43	June 1957 - Dec 1958	1957	HLC		AC				An. wellcomei	191									Hanney et al., 1960
NIGERIA	Natsini	12.14	4.77	Aug 1958 - Oct 1959	1958	Exit Window traps		AC				An. gambiae s.l	14278								Indoor spaying with DDT	Kuhlow, 1962
NIGERIA	Natsini	12.14	4.77	Aug 1958 - Oct 1959	1958	Exit Window traps		AC				An. funestus complex	322								Indoor spaying with DDT	Kuhlow, 1962
NIGERIA	Natsini	12.14	4.77	Aug 1958 - Oct 1959	1958	SC		AC				An. gambiae s.l	2793								Indoor spaying with DDT	Kuhlow, 1962
NIGERIA	Natsini	12.14	4.77	Aug 1958 - Oct 1959	1958	SC		AC				An. funestus complex	986								Indoor spaying with DDT	Kuhlow, 1962
NIGERIA	Anguwun Rimi, Kaduna area	10.52	7.43	1960 -1962	1960	HLC		AC				An. gambiae s.l	14391									Service et al., 1963
NIGERIA	Anguwun Rimi, Kaduna area	10.52	7.43	1960 -1962	1960	HLC		AC				An. nili	2586									Service et al., 1963
NIGERIA	Anguwun Rimi, Kaduna area	10.52	7.43	1960 -1962	1960	HLC		AC				An. funestus complex	705									Service et al., 1963
NIGERIA	Anguwun Rimi, Kaduna area	10.52	7.43	1960 -1962	1960	HLC		AC				An. wellcomei	32									Service et al., 1963
NIGERIA	Kangimi	10.73	7.6	1960 -1962	1960	Bait-net catches		AC				An. gambiae s.l	650									Service et al., 1963
NIGERIA	Kangimi	10.73	7.6	1960 -1962	1960	Bait-net catches		AC				An. nili	315									Service et al., 1963
NIGERIA	Kangimi	10.73	7.6	1960 -1962	1960	Bait-net catches		AC				An. funestus complex	335									Service et al., 1963
NIGERIA	Kangimi	10.73	7.6	1960 -1962	1960	HLC		AC				An. gambiae s.l	1613									Service et al., 1963
NIGERIA	Kangimi	10.73	7.6	1960 -1962	1960	HLC		AC				An. nili	891									Service et al., 1963
NIGERIA	Kangimi	10.73	7.6	1960 -1962	1960	HLC		AC				An. funestus complex	390									Service et al., 1963
NIGERIA	Kaduna	10.52	7.43	1960 -1962	1960	PSC		AC				An. gambiae s.l	19853									Service et al., 1963
NIGERIA	Kaduna	10.52	7.43	1960 -1962	1960	PSC		AC				An. funestus complex	12941									Service et al., 1963
NIGERIA	Kaduna	10.52	7.43	1960 -1962	1960	PSC		AC				An. nili	559									Service et al., 1963
NIGERIA	Anguwun Rimi, Kaduna area	10.52	7.43	1960 -1962	1960	PSC		AC				An. gambiae s.l	1410									Service et al., 1963
NIGERIA	Anguwun Rimi, Kaduna area	10.52	7.43	1960 -1962	1960	PSC		AC				An. funestus complex	407									Service et al., 1963
NIGERIA	Kangimi	10.73	7.6	1960 -1962	1960	PSC		AC				An. gambiae s.l	162									Service et al., 1963
NIGERIA	Kangimi	10.73	7.6	1960 -1962	1960	PSC		AC				An. funestus complex	376									Service et al., 1963
NIGERIA	Anguwun Rimi, Kaduna area	10.52	7.43	1960 -1962	1960	Entrance Door and window traps		AC				An. gambiae s.l	72								Numbers here are the numbers of females used for precipitin test	Service et al., 1963
NIGERIA	Anguwun Rimi, Kaduna area	10.52	7.43	1960 -1962	1960	Entrance Door and window traps		AC				An. funestus complex	41								Numbers here are the numbers of females used for precipitin test	Service et al., 1963
NIGERIA	Anguwun Rimi, Kaduna area	10.52	7.43	1960 -1962	1960	Entrance Door and window traps		AC				An. nili	31								Numbers here are the numbers of females used for precipitin test	Service et al., 1963
NIGERIA	Anguwun Rimi, Kaduna area	10.52	7.43	1960 -1962	1960	Door and window exit traps		AC				An. gambiae s.l	65								Numbers here are the numbers of females used for precipitin test	Service et al., 1963
NIGERIA	Anguwun Rimi, Kaduna area	10.52	7.43	1960 -1962	1960	Door and window exit traps		AC				An. funestus complex	22								Numbers here are the numbers of females used for precipitin test	Service et al., 1963
NIGERIA	Anguwun Rimi, Kaduna area	10.52	7.43	1960 -1962	1960	Door and window exit traps		AC				An. nili	91								Numbers here are the numbers of females used for precipitin test	Service et al., 1963
NIGERIA	Kaduna area (Anguwan Rimi and Kangimi)	10.52	7.43	1960 -1962	1960	Outdoor resting collections		AC				An. gambiae s.l	2316									Service et al., 1963
NIGERIA	Kaduna area (Anguwan Rimi and Kangimi)	10.52	7.43	1960 -1962	1960	Outdoor resting collections		AC				An. funestus complex	1619									Service et al., 1963
NIGERIA	Sokoto	13.07	5.25	1961 - 1962	1961	Standard bed net traps		AC				An. gambiae s.l	138									Dodge 1965
NIGERIA	Anguwun Rimi, Kaduna area	10.52	7.43	May - Oct 1961	1961	ETC		AC				An. gambiae s.l	1597									Molineaux et al., 1976
NIGERIA	Anguwun Rimi, Kaduna area	10.52	7.43	May - Oct 1961	1961	ETC		AC				An. gambiae s.l	1509								Hut sprayed with DDT	Service 1964b
NIGERIA	Kano	12	8.52	1961	1961	LC	LC	LC				An. gambiae s.l	174									Service 1971
NIGERIA	Birnin Kebbi Area	12.47	4.2	1961	1961							An. gambiae s.s.										DAVIDSON & JACKSON 1962
NIGERIA	Kaduna	10.52	7.43	Jun - Nov 1962	1962	SC, Exit trap	PSC + ETC	AC				An. nili	1254								Huts sprayed with DDT and malathion	Service, 1964
NIGERIA	Kangimi	10.73	7.6	June - Dec 1962	1962	ETC	ETC	AC				An. gambiae s.l	4135									Service 1964b
NIGERIA	Kangimi	10.73	7.6	June - Dec 1962	1962	ETC	ETC	AC				An. gambiae s.l	1756								Huts sprayed with DDT/Malathion	Service 1964b
NIGERIA	Kangimi	10.73	7.6	June - Dec 1962	1962	ETC	ETC	AC				An. funestus complex	3541									Service 1964b
NIGERIA	Kangimi	10.73	7.6	June - Dec 1962	1962	ETC	ETC	AC				An. funestus complex	1186								Huts sprayed with DDT/Malathion	Service 1964b
NIGERIA	Birnin Kebbi Area	12.47	4.2	1962	1962			AC				An. gambiae s.s.										DAVIDSON & JACKSON 1962
NIGERIA	Bolorumpelu	6.55	3.27	June 1963 - June 1964	1963	SC, Exit Window trap	PSC + ETC	AC				An. gambiae s.l	90								Indoor spraying with Folithion	Bar-Zeev & Bracha 1965
NIGERIA	Bodore	6.43	3.85	June 1963 - June 1964	1963	SC, Exit Window trap	PSC + ETC	AC				An. gambiae s.l	283								Indoor spraying with Carbaryl	Bar-Zeev & Bracha 1965
NIGERIA	Akesan	6.54	3.22	June 1963 - June 1964	1963	SC, Exit Window trap	PSC + ETC	AC				An. gambiae s.l	516									Bar-Zeev & Bracha 1965
NIGERIA	Kankiya	12.55	7.83	April - Dec 1963	1963	SC	PSC	AC				An. funestus complex	2275									Foll et al 1965
NIGERIA	Kankiya	12.55	7.83	April - Dec 1963	1963	SC	PSC	AC				An. nili	3									Foll et al 1965
NIGERIA	Kankiya	12.55	7.83	April - Dec 1963	1963	SC	PSC	AC				An. leesoni	1									Foll et al 1965
NIGERIA	Kankiya	12.55	7.83	April - Dec 1963	1963	SC	PSC	AC				An. gambiae s.l	7544									Foll et al 1965
NIGERIA	Kaduna area	10.52	7.43	1963	1963	LC	LC	LC				An. gambiae s.l	932									Service 1971
NIGERIA	Kankiya	12.55	7.83	1963 - 1964	1963	PSC	PSC	AC				An. gambiae s.l	5058								This is the total no of mosquitoes dissected for sporozoites. I manually collated all the numbers given per month. Absolute nos caught were not given	Foll & Pant, 1966
NIGERIA	Kankiya	12.55	7.83	1963 - 1964	1963	PSC	PSC	AC				An. funestus complex	1149								This is the total no of mosquitoes dissected for sporozoites. I manually collated all the numbers given per month. Absolute nos caught were not given	Foll & Pant, 1966
NIGERIA	Kaduna area	10.52	7.43	1963 - 1964	1963	Eggs obtained from gravid females from village	IR	AC	Cross mating		Cross mating	An. gambiae s.s.	667								Indoor spraying with dieldrin. Only no of females given	Service and Davidson, 1964
NIGERIA	Kaduna area	10.52	7.43	1963 - 1964	1963	Eggs obtained from gravid females from village	IR	AC	Cross mating		Cross mating	An. gambiae s.s.	103								Indoor spraying with DDT. Only no of females given	Service and Davidson, 1964
NIGERIA	Kaduna area	10.52	7.43	1963 - 1964	1963	Eggs obtained from gravid females from village	IR	AC	Cross mating		Cross mating	An. gambiae s.s.	152								Only no of females given	Service and Davidson, 1964
NIGERIA	Kangimi	10.73	7.6	April - May 1963	1963	PSC	PSC	AC				An. funestus s.s.	1892									Service 1964c
NIGERIA	Kangimi	10.73	7.6	April - May 1963	1963	PSC	PSC	AC				An. gambiae s.l	1680									Service 1964c
NIGERIA	Lagos	6.45	3.38	June - Oct 1964	1964	Exit Window traps	ETC	AC				An. gambiae s.l	1153								huts sprayed with dichlorvos	Bar-Zeev 1965
NIGERIA	Lagos (Alimosho, Akinogun, lgbogila, Amulegboniyun, Akowonjo)	6.45	3.38	1965	1965	IR, exit window trap, door traps	IR + ETC	AC	Morphology			An. gambiae s.l	41.7								IRS with Bromophos. Average hut density of mosquito given, not absolute nos	Pant & Self, 1969
NIGERIA	Kaduna area	10.52	7.43	1965	1965	IR, exit window trap, door traps	IR + ETC	AC	Morphology			An. gambiae s.l	54								IRS with Bromophos. Average hut density of mosquito given, not absolute nos	Pant & Self, 1969
NIGERIA	Kaduna area	10.52	7.43	1965	1965	IR, exit window trap, door traps	IR + ETC	AC	Morphology			An. funestus complex	133.9								IRS with Bromophos. Average hut density of mosquito given, not absolute nos	Pant & Self, 1969
NIGERIA	Natsini, western sokoto	13.05	5.23	March, 1965	1965	IR	IR	AC	Single pair matings		Cross mating	An. gambiae s.l	130									Ramsdale & Leport, 1967
NIGERIA	IBADAN	7.26	3.54	27 July - 3 Aug, 1965	1965	IR	IR	AC	Single pair matings		Cross mating	An. gambiae s.s.	35									Ramsdale & Leport, 1967
NIGERIA	IBADAN	7.26	3.54	28 Feb - 9 March, 1966	1966	IR	IR	AC	Single pair matings		Cross mating	An. arabiensis	4									Ramsdale & Leport, 1967
NIGERIA	IBADAN	7.26	3.54	28 Feb - 9 March, 1966	1966	IR	IR	AC	Single pair matings		Cross mating	An. gambiae s.s.	39									Ramsdale & Leport, 1967
NIGERIA	IBADAN	7.26	3.54	26 - 31 May, 1966	1966	IR	IR	AC	Single pair matings		Cross mating	An. gambiae s.s.	17									Ramsdale & Leport, 1967
NIGERIA	Kankiya	12.55	7.83	1967	1967	HLC, PSC	HLC + PSC	AC				An. gambiae s.l	797								Total no dissected for Aug to Nov 1967	Garrett-Jones & Shidrawi, 1969
NIGERIA	Kankiya	12.55	7.83	1967	1967	HLC, PSC	HLC + PSC	AC				An. gambiae s.l	871								Total no dissected for Aug to Nov 1967. Huts sprayed with DDT	Garrett-Jones & Shidrawi, 1969
NIGERIA	Kaduna	10.52	7.43	1967 - 1968	1967	PSC	PSC	AC				An. gambiae s.l	11.3								Sprayed with OMS-33. Average number per house given	Wright et al 1969
NIGERIA	Kaduna	10.52	7.43	1967 - 1968	1967	PSC	PSC	AC				An. gambiae s.l	0.7								Average number per house given	Wright et al 1969
NIGERIA	Kaduna	10.52	7.43	1967 - 1968	1967	Exit trap collection	ETC	AC				An. gambiae s.l	14.2								Sprayed with OMS-33. Average number per house given	Wright et al 1969
NIGERIA	Kaduna	10.52	7.43	1967 - 1968	1967	Exit trap collection	ETC	AC				An. gambiae s.l	0.7								Average number per house given	Wright et al 1969
NIGERIA	Kaduna	10.52	7.43	1967 - 1968	1967	PSC	PSC	AC				An. funestus complex	70.1								Average number per house given	Wright et al 1969
NIGERIA	Kaduna	10.52	7.43	1967 - 1968	1967	PSC	PSC	AC				An. funestus complex	1.1								Sprayed with OMS-33. Average number per house given	Wright et al 1969
NIGERIA	Kaduna	10.52	7.43	1967 - 1968	1967	Exit trap collection	ETC	AC				An. funestus complex	47.7								Average number per house given	Wright et al 1969
NIGERIA	Kaduna	10.52	7.43	1967 - 1968	1967	Exit trap collection	ETC	AC				An. funestus complex	1.1								Sprayed with OMS-33. Average number per house given	Wright et al 1969
NIGERIA	Kaduna area	10.52	7.43	1967	1967	PSC	PSC	AC				An. gambiae s.l	4.9								Average densities per hut given	Pant et al., 1968
NIGERIA	Kaduna area	10.52	7.43	1967	1967	PSC	PSC	AC				An. gambiae s.l	2.3								Average densities per hut given. Sprayed with OMS-597	Pant et al., 1968
NIGERIA	Kaduna area	10.52	7.43	1967	1967	Exit door traps	ETC	AC				An. gambiae s.l	1.55								Average densities per hut given. Sprayed with OMS-597	Pant et al., 1968
NIGERIA	Kaduna area	10.52	7.43	1967	1967	Exit door traps	ETC	AC				An. gambiae s.l	5.6								Average densities per hut given	Pant et al., 1968
NIGERIA	Kaduna area	10.52	7.43	1967	1967	PSC	PSC	AC				An. funestus complex	19.8								Average densities per hut given	Pant et al., 1968
NIGERIA	Kaduna area	10.52	7.43	1967	1967	PSC	PSC	AC				An. funestus complex	1.6								Average densities per hut given. Sprayed with OMS-597	Pant et al., 1968
NIGERIA	Kaduna area	10.52	7.43	1967	1967	Exit door traps	ETC	AC				An. funestus complex	1.5								Average densities per hut given. Sprayed with OMS-597	Pant et al., 1968
NIGERIA	Kaduna area	10.52	7.43	1967	1967	Exit door traps	ETC	AC				An. funestus complex	19.6								Average densities per hut given	Pant et al., 1968
NIGERIA	Kujama District of Zaria	11.07	7.7	1968	1968	SC	PSC	AC				An. gambiae s.l	61								IRS with MOBAM. Numbers given here are those of females whose abdominals were examined as reported by the authors	Pant et al., 1969
NIGERIA	Kujama District of Zaria	11.07	7.7	1968	1968	SC	PSC	AC				An. funestus complex	88								IRS with MOBAM. Numbers given here are those of females whose abdominals were examined as reported by the authors	Pant et al., 1969
NIGERIA	Kujama District of Zaria	11.07	7.7	1968	1968	SC	PSC	AC				An. gambiae s.l	853								Unsprayed area. Numbers given here are those of females whose abdominals were examined as reported by the authors	Pant et al., 1969
NIGERIA	Kujama District of Zaria	11.07	7.7	1968	1968	SC	PSC	AC				An. funestus complex	2104								Unsprayed area. Numbers given here are those of females whose abdominals were examined as reported by the authors	Pant et al., 1969
NIGERIA	Kujama District of Zaria	11.07	7.7	1968	1968	Door exit trap	ETC	AC				An. gambiae s.l	258								IRS with MOBAM. Numbers given here are those of females whose abdominals were examined as reported by the authors	Pant et al., 1969
NIGERIA	Kujama District of Zaria	11.07	7.7	1968	1968	Door exit trap	ETC	AC				An. funestus complex	353								IRS with MOBAM. Numbers given here are those of females whose abdominals were examined as reported by the authors	Pant et al., 1969
NIGERIA	Kujama District of Zaria	11.07	7.7	1968	1968	Door exit trap	ETC	AC				An. gambiae s.l	657								Unsprayed area. Numbers given here are those of females whose abdominals were examined as reported by the authors	Pant et al., 1969
NIGERIA	Kujama District of Zaria	11.07	7.7	1968	1968	Door exit trap	ETC	AC				An. funestus complex	1227								Unsprayed area. Numbers given here are those of females whose abdominals were examined as reported by the authors	Pant et al., 1969
NIGERIA	Kaduna area	10.52	7.43	1968	1968	SC, HLC, Door exit trap	PSC + HLC + ETC	AC	Morphology		Morph only	An. gambiae s.l	52.1								IRS with Bromophos. Average hut density of mosquito given, not absolute nos	Pant & Self, 1969b
NIGERIA	Kaduna area	10.52	7.43	1968	1968	SC, HLC, Door exit trap	PSC + HLC + ETC	AC	Morphology		Morph only	An. funestus complex	100.5								IRS with Bromophos. Average hut density of mosquito given, not absolute nos	Pant & Self, 1969b
NIGERIA	Kaduna area	10.52	7.43	March - May 1969	1969	IR, LC	IR + LC	AC, LC	Chromosome		Chromosome	An. gambiae s.s.	1106			5.2						Service, 1970
NIGERIA	Kaduna area	10.52	7.43	March - May 1969	1969	IR, LC	IR + LC	AC, LC	Chromosome		Chromosome	An. arabiensis	239			6.1						Service, 1970
NIGERIA	Garki district	12.33	8.75	Sept - Dec 1969	1969	PSC	PSC	AC	Chromosome		Chromosome	An. gambiae s.s.	41									Shidrawi, 1972
NIGERIA	Garki district	12.33	8.75	Sept - Dec 1969	1969	PSC	PSC	AC	Chromosome		Chromosome	An. arabiensis	649									Shidrawi, 1972
NIGERIA	Kangimi	10.73	7.6	1969	1969	PSC	PSC	AC				An. gambiae s.l	1661									Rosen et al 1970
NIGERIA	Kangimi	10.73	7.6	1969	1969	PSC	PSC	AC				An. gambiae s.l	1261								Sprayed with OMS-597	Rosen et al 1970
NIGERIA	Kangimi	10.73	7.6	1969	1969	Exit trap collection	ETC	AC				An. gambiae s.l	1144									Rosen et al 1970
NIGERIA	Kangimi	10.73	7.6	1969	1969	Exit trap collection	ETC	AC				An. gambiae s.l	342								Sprayed with OMS-597	Rosen et al 1970
NIGERIA	Kangimi	10.73	7.6	1969	1969	PSC	PSC	AC				An. funestus complex	3103									Rosen et al 1970
NIGERIA	Kangimi	10.73	7.6	1969	1969	PSC	PSC	AC				An. funestus complex	288								Sprayed with OMS-597	Rosen et al 1970
NIGERIA	Kangimi	10.73	7.6	1969	1969	Exit trap collection	ETC	AC				An. funestus complex	1798									Rosen et al 1970
NIGERIA	Kangimi	10.73	7.6	1969	1969	Exit trap collection	ETC	AC				An. funestus complex	143								Sprayed with OMS-597	Rosen et al 1970
NIGERIA	Kangimi	10.73	7.6	1969	1969	HLC	HLC	AC				An. gambiae s.l	84									Rosen et al 1970
NIGERIA	Kangimi	10.73	7.6	1969	1969	HLC	HLC	AC				An. gambiae s.l	70								Sprayed with OMS-597	Rosen et al 1970
NIGERIA	Kangimi	10.73	7.6	1969	1969	HLC	HLC	AC				An. funestus complex	141									Rosen et al 1970
NIGERIA	Kangimi	10.73	7.6	1969	1969	HLC	HLC	AC				An. funestus complex	40								Sprayed with OMS-597	Rosen et al 1970
NIGERIA	Garki district	12.33	8.75	July - Oct 1970	1970	PSC	PSC	AC	Chromosome		Chromosome	An. gambiae s.s.	244									Shidrawi, 1972
NIGERIA	Garki district	12.33	8.75	July - Oct 1970	1970	PSC	PSC	AC	Chromosome		Chromosome	An. arabiensis	1816									Shidrawi, 1972
NIGERIA	Garki district	12.33	8.75	1970	1970	ORC	ORC	AC	Chromosome		Chromosome	An. gambiae s.l	199									Molineaux and Gramiccia 1980
NIGERIA	Garki district	12.33	8.75	1970	1970	ORC	ORC	AC	Chromosome		Chromosome	An. funestus complex	32									Molineaux and Gramiccia 1980
NIGERIA	Garki district	12.33	8.75	28 Oct 1970 - 21 May 1972	1970	PSC	PSC	AC				An. gambiae s.l	21363									Molineaux et al., 1976
NIGERIA	Garki district	12.33	8.75	28 Oct 1970 - 21 May 1972	1970	PSC	PSC	AC				An. funestus complex	6190									Molineaux et al., 1976
NIGERIA	Kaduna area	10.52	7.43	1970	1970	PSC	PSC	AC				An. gambiae s.l	204								Sprayed with Iodophos. Only no of females given	Fontaine et al 1971
NIGERIA	Kaduna area	10.52	7.43	1970	1970	PSC	PSC	AC				An. gambiae s.l	3551								Only no of females given	Fontaine et al 1971
NIGERIA	Kaduna area	10.52	7.43	1970	1970	PSC	PSC	AC				An. funestus complex	373								Sprayed with Iodophos. Only no of females given	Fontaine et al 1971
NIGERIA	Kaduna area	10.52	7.43	1970	1970	PSC	PSC	AC				An. funestus complex	6767								Only no of females given	Fontaine et al 1971
NIGERIA	Kaduna area	10.52	7.43	1970	1970	Door exit trap	ETC	AC				An. gambiae s.l	314								Sprayed with Iodophos. Only no of females given	Fontaine et al 1971
NIGERIA	Kaduna area	10.52	7.43	1970	1970	Door exit trap	ETC	AC				An. gambiae s.l	1153								Only no of females given	Fontaine et al 1971
NIGERIA	Kaduna area	10.52	7.43	1970	1970	Door exit trap	ETC	AC				An. funestus complex	267								Sprayed with Iodophos. Only no of females given	Fontaine et al 1971
NIGERIA	Kaduna area	10.52	7.43	1970	1970	Door exit trap	ETC	AC				An. funestus complex	2393								Only no of females given	Fontaine et al 1971
NIGERIA	Kaduna area	10.52	7.43	1970	1970	HLC	HLC	AC				An. gambiae s.l	490								Sprayed with Iodophos. Only no of females given	Fontaine et al 1971
NIGERIA	Kaduna area	10.52	7.43	1970	1970	HLC	HLC	AC				An. gambiae s.l	1311								Only no of females given	Fontaine et al 1971
NIGERIA	Kaduna area	10.52	7.43	1970	1970	HLC	HLC	AC				An. funestus complex	220								Sprayed with Iodophos. Only no of females given	Fontaine et al 1971
NIGERIA	Kaduna area	10.52	7.43	1970	1970	HLC	HLC	AC				An. funestus complex	1164								Only no of females given	Fontaine et al 1971
NIGERIA	Kaduna area	10.52	7.43	Oct, 1971	1971	LC, HLC, Exit trap (Doors and windows)	LC + HLC + ETC	AC, LC	Chromosome		Chromosome	An. gambiae s.s.	902									White & Rosen, 1973
NIGERIA	Kaduna area	10.52	7.43	Oct, 1971	1971	LC, HLC, Exit trap (Doors and windows)	LC + HLC + ETC	AC, LC	Chromosome		Chromosome	An. arabiensis	159									White & Rosen, 1973
NIGERIA	Garki	12.33	8.75	1971 - 1973	1971	HLC, SC	HLC + PSC	AC				An. arabiensis	1622									Molineaux et al 1976
NIGERIA	Garki district	12.33	8.75	1971 - 1973	1971	HLC, SC	HLC + PSC	AC				An. gambiae s.l	17209									Molineaux et al 1979
NIGERIA	Garki district	12.33	8.75	1971 - 1973	1971	HLC, SC	HLC + PSC	AC				An. funestus complex	4103									Molineaux et al 1979
NIGERIA	Garki district	12.33	8.75	Aug, 1971	1971	PSC	PSC	AC	Chromosome		Chromosome	An. gambiae s.s.	442									Coluzzi et al 1975
NIGERIA	Garki district	12.33	8.75	Aug, 1971	1971	PSC	PSC	AC	Chromosome		Chromosome	An. arabiensis	1394									Coluzzi et al 1975
NIGERIA	Garki district	12.33	8.75	Aug, 1971	1971	Net trap outdoors, human bait	NET CATCH + HUMAN BAIT	AC	Chromosome		Chromosome	An. gambiae s.s.	108									Coluzzi et al 1975
NIGERIA	Garki district	12.33	8.75	Aug, 1971	1971	Net trap outdoors, human bait	NET CATCH + HUMAN BAIT	AC	Chromosome		Chromosome	An. arabiensis	319									Coluzzi et al 1975
NIGERIA	Garki district	12.33	8.75	Aug, 1971	1971	HLC, outdoors	HLC	AC	Chromosome		Chromosome	An. gambiae s.s.	3									Coluzzi et al 1975
NIGERIA	Garki district	12.33	8.75	Aug, 1971	1971	HLC, outdoors	HLC	AC	Chromosome		Chromosome	An. arabiensis	27									Coluzzi et al 1975
NIGERIA	Garki district	12.33	8.75	Aug, 1971	1971	Animal bait (donkey)	ANIMAL BAIT	AC	Chromosome		Chromosome	An. arabiensis	30									Coluzzi et al 1975
NIGERIA	Garki district	12.33	8.75	Aug, 1971	1971	Outdoor resting collections	ORC	AC	Chromosome		Chromosome	An. arabiensis	36									Coluzzi et al 1975
NIGERIA	Garki district	12.33	8.75	1971	1971	HLC	HLC	AC	Chromosome		Chromosome	An. gambiae s.l	1473									Molineaux and Gramiccia 1980
NIGERIA	Garki district	12.33	8.75	1971	1971	HLC	HLC	AC	Chromosome		Chromosome	An. gambiae s.l	10837								huts sprayed with propoxur	Molineaux and Gramiccia 1980
NIGERIA	Garki district	12.33	8.75	1971	1971	HLC	HLC	AC	Chromosome		Chromosome	An. funestus complex	2343									Molineaux and Gramiccia 1980
NIGERIA	Garki district	12.33	8.75	21 Jun - 7 Nov, 1971	1971	HLC	HLC	AC				An. gambiae s.l	1473									Molineaux et al., 1976
NIGERIA	Garki district	12.33	8.75	21 Jun - 7 Nov, 1971	1971	HLC	HLC	AC				An. gambiae s.l	10837								Huts treated with propoxur	Molineaux et al., 1976
NIGERIA	Garki district	12.33	8.75	July - Sept 1972	1972	PSC	PSC	AC	Chromosome		Chromosome	An. gambiae s.s.	967									Coluzzi et al 1975
NIGERIA	Garki district	12.33	8.75	July - Sept 1972	1972	PSC	PSC	AC	Chromosome		Chromosome	An. arabiensis	1139									Coluzzi et al 1975
NIGERIA	Garki district	12.33	8.75	July - Sept 1972	1972	PSC	PSC	AC	Chromosome		Chromosome	An. gambiae s.s.	10								huts sprayed with propoxur	Coluzzi et al 1975
NIGERIA	Garki district	12.33	8.75	July - Sept 1972	1972	PSC	PSC	AC	Chromosome		Chromosome	An. arabiensis	11								huts sprayed with propoxur	Coluzzi et al 1975
NIGERIA	Garki district	12.33	8.75	July - Sept 1972	1972	Net trap outdoors, human bait	NET CATCH + HUMAN BAIT	AC	Chromosome		Chromosome	An. gambiae s.s.	93									Coluzzi et al 1975
NIGERIA	Garki district	12.33	8.75	July - Sept 1972	1972	Net trap outdoors, human bait	NET CATCH + HUMAN BAIT	AC	Chromosome		Chromosome	An. arabiensis	141									Coluzzi et al 1975
NIGERIA	Garki district	12.33	8.75	July - Sept 1972	1972	Animal bait (donkey)	ANIMAL BAIT	AC	Chromosome		Chromosome	An. gambiae s.s.	16									Coluzzi et al 1975
NIGERIA	Garki district	12.33	8.75	July - Sept 1972	1972	Animal bait (donkey)	ANIMAL BAIT	AC	Chromosome		Chromosome	An. arabiensis	100									Coluzzi et al 1975
NIGERIA	Garki district	12.33	8.75	July - Sept 1972	1972	LC, PC	LC + PSC	AC, LC	Chromosome		Chromosome	An. gambiae s.s.	32									Coluzzi et al 1975
NIGERIA	Garki district	12.33	8.75	July - Sept 1972	1972	LC, PC	LC + PSC	AC, LC	Chromosome		Chromosome	An. arabiensis	71									Coluzzi et al 1975
NIGERIA	Garki district	12.33	8.75	1972	1972	HLC	HLC	AC	Chromosome		Chromosome	An. gambiae s.l	624									Molineaux and Gramiccia 1980
NIGERIA	Garki district	12.33	8.75	1972	1972	HLC	HLC	AC	Chromosome		Chromosome	An. gambiae s.l	458								huts sprayed with propoxur	Molineaux and Gramiccia 1980
NIGERIA	Garki district	12.33	8.75	22 May - 22 Oct, 1972	1972	HLC	HLC	AC				An. gambiae s.l	624									Molineaux et al., 1976
NIGERIA	Garki district	12.33	8.75	22 May - 22 Oct, 1972	1972	HLC	HLC	AC				An. gambiae s.l	458								Huts treated with propoxur	Molineaux et al., 1976
NIGERIA	Jirima, Garki area	12.33	8.75	Sept, 1973	1973	HLC, IR	HLC + IR	AC				An. arabiensis	5802									Coluzzi et al 1979
NIGERIA	Garki district	12.33	8.75	Aug - Sept 1973	1973	PSC	PSC	AC	Chromosome		Chromosome	An. gambiae s.s.	120									Coluzzi et al 1975
NIGERIA	Garki district	12.33	8.75	Aug - Sept 1973	1973	PSC	PSC	AC	Chromosome		Chromosome	An. arabiensis	318									Coluzzi et al 1975
NIGERIA	Garki district	12.33	8.75	Aug - Sept 1973	1973	PSC	PSC	AC	Chromosome		Chromosome	An. gambiae s.s.	2									Coluzzi et al 1975
NIGERIA	Garki district	12.33	8.75	Aug - Sept 1973	1973	PSC	PSC	AC	Chromosome		Chromosome	An. arabiensis	8									Coluzzi et al 1975
NIGERIA	Garki district	12.33	8.75	Aug - Sept 1973	1973	Net trap outdoors, human bait	NET CATCH + HUMAN BAIT	AC	Chromosome		Chromosome	An. gambiae s.s.	12								huts sprayed with propoxur	Coluzzi et al 1975
NIGERIA	Garki district	12.33	8.75	Aug - Sept 1973	1973	Net trap outdoors, human bait	NET CATCH + HUMAN BAIT	AC	Chromosome		Chromosome	An. arabiensis	515								huts sprayed with propoxur	Coluzzi et al 1975
NIGERIA	Garki district	12.33	8.75	Aug - Sept 1973	1973	Animal bait (donkey)	ANIMAL BAIT	AC	Chromosome		Chromosome	An. gambiae s.s.	17									Coluzzi et al 1975
NIGERIA	Garki district	12.33	8.75	Aug - Sept 1973	1973	Animal bait (donkey)	ANIMAL BAIT	AC	Chromosome		Chromosome	An. arabiensis	465									Coluzzi et al 1975
NIGERIA	Garki district	12.33	8.75	1973	1973	HLC	HLC	AC	Chromosome		Chromosome	An. gambiae s.l	1968									Molineaux and Gramiccia 1980
NIGERIA	Garki district	12.33	8.75	1973	1973	HLC	HLC	AC	Chromosome		Chromosome	An. gambiae s.l	1859								huts sprayed with propoxur	Molineaux and Gramiccia 1980
NIGERIA	Garki district	12.33	8.75	18 Jun - 4 Nov, 1973	1973	HLC	HLC	AC				An. gambiae s.l	1958									Molineaux et al., 1976
NIGERIA	Garki district	12.33	8.75	18 Jun - 4 Nov, 1973	1973	HLC	HLC	AC				An. gambiae s.l	1859								Huts treated with propoxur	Molineaux et al., 1976
NIGERIA	Kaduna area	10.52	7.43	Aug 1974 - Aug 1975	1974	PSC	PSC	AC	Chromosome		Chromosome	An. gambiae s.s.	893									Rishikesh, 1985
NIGERIA	Kaduna area	10.52	7.43	Aug 1974 - Aug 1975	1974	PSC	PSC	AC	Chromosome		Chromosome	An. arabiensis	402									Rishikesh, 1985
NIGERIA	Garki district	12.33	8.75	July - Sept 1974	1974	PSC	PSC	AC	Chromosome		Chromosome	An. gambiae s.s.	290									Coluzzi et al 1975
NIGERIA	Garki district	12.33	8.75	July - Sept 1974	1974	PSC	PSC	AC	Chromosome		Chromosome	An. arabiensis	897									Coluzzi et al 1975
NIGERIA	Garki district	12.33	8.75	July - Sept 1974	1974	PSC	PSC	AC	Chromosome		Chromosome	An. gambiae s.s.	5								huts sprayed with propoxur	Coluzzi et al 1975
NIGERIA	Garki district	12.33	8.75	July - Sept 1974	1974	PSC	PSC	AC	Chromosome		Chromosome	An. arabiensis	51								huts sprayed with propoxur	Coluzzi et al 1975
NIGERIA	Garki district	12.33	8.75	July - Sept 1974	1974	Net trap outdoors, human bait	NET CATCH + HUMAN BAIT	AC	Chromosome		Chromosome	An. gambiae s.s.	182									Coluzzi et al 1975
NIGERIA	Garki district	12.33	8.75	July - Sept 1974	1974	Net trap outdoors, human bait	NET CATCH + HUMAN BAIT	AC	Chromosome		Chromosome	An. arabiensis	273									Coluzzi et al 1975
NIGERIA	Garki district	12.33	8.75	July - Sept 1974	1974	Net trap outdoors, human bait	NET CATCH + HUMAN BAIT	AC	Chromosome		Chromosome	An. gambiae s.s.	106								huts sprayed with propoxur	Coluzzi et al 1975
NIGERIA	Garki district	12.33	8.75	July - Sept 1974	1974	Net trap outdoors, human bait	NET CATCH + HUMAN BAIT	AC	Chromosome		Chromosome	An. arabiensis	249								huts sprayed with propoxur	Coluzzi et al 1975
NIGERIA	Garki district	12.33	8.75	July - Sept 1974	1974	HLC, outdoors	HLC	AC	Chromosome		Chromosome	An. gambiae s.s.	50									Coluzzi et al 1975
NIGERIA	Garki district	12.33	8.75	July - Sept 1974	1974	HLC, outdoors	HLC	AC	Chromosome		Chromosome	An. arabiensis	46									Coluzzi et al 1975
NIGERIA	Garki district	12.33	8.75	July - Sept 1974	1974	Animal bait (donkey)	ANIMAL BAIT	AC	Chromosome		Chromosome	An. gambiae s.s.	64									Coluzzi et al 1975
NIGERIA	Garki district	12.33	8.75	July - Sept 1974	1974	Animal bait (donkey)	ANIMAL BAIT	AC	Chromosome		Chromosome	An. arabiensis	361									Coluzzi et al 1975
NIGERIA	Garki district	12.33	8.75	July - Sept 1974	1974	ETC	ETC	AC	Chromosome		Chromosome	An. gambiae s.s.	106									Coluzzi et al 1975
NIGERIA	Garki district	12.33	8.75	July - Sept 1974	1974	ETC	ETC	AC	Chromosome		Chromosome	An. arabiensis	145									Coluzzi et al 1975
NIGERIA	Garki district	12.33	8.75	July - Sept 1974	1974	LC, PC	LC + PSC	AC	Chromosome		Chromosome	An. gambiae s.s.	11									Coluzzi et al 1975
NIGERIA	Garki district	12.33	8.75	July - Sept 1974	1974	LC, PC	LC + PSC	AC	Chromosome		Chromosome	An. arabiensis	206									Coluzzi et al 1975
NIGERIA	Barmawa, garki	12.33	8.86	Sept, 1975	1975	PSC	PSC	AC				An. gambiae s.l	574									Boreham et al, 1979
NIGERIA	Keffi area	8.85	7.87	1977	1975	IR	IR	AC	Chromosome		Chromosome	An. gambiae s.s.										Pombi et al., 2008
NIGERIA	Matsena	13.8	10.3	1975	1975	IR	IR	AC	Chromosome		Chromosome	An. gambiae s.s.										Pombi et al., 2008
NIGERIA	Agenebode	7.11	6.7	Aug - Sept 1977	1977	HLC, SC, Bednet traps	HLC + PSC + NET CATCH	AC				An. gambiae s.l	1286									Coluzzi et al 1979
NIGERIA	Itagbe	8.21	3.42	1977	1977	IR	IR	AC	Chromosome		Chromosome	An. gambiae s.s.										Pombi et al., 2008
NIGERIA	Old Turunku	10.49	7.42	1977	1977	IR	IR	AC	Chromosome		Chromosome	An. gambiae s.s.										Pombi et al., 2008
NIGERIA	Sapele	5.92	5.7	1978	1978	IR	IR	AC	Chromosome		Chromosome	An. gambiae s.s.										Pombi et al., 2008
NIGERIA	Igwun Basin			Jun 1985 - May 1986	1985	HLC	HLC	AC				An. gambiae s.l	5122				21.7					Udonsi, 1988
NIGERIA	Sokoto	13.07	5.25	Jun - Aug 1997	1997	LC	LC	LC	Gillies & Coetzee, 1987	Scott et al 1993	Morph and PCR	An. gambiae s.s.	60									Onyabe and Conn, 2001
NIGERIA	Sokoto	13.07	5.25	Jun - Aug 1997	1997	LC	LC	LC	Gillies & Coetzee, 1987	Scott et al 1993	Morph and PCR	An. arabiensis	50									Onyabe and Conn, 2001
NIGERIA	Giwa	11.18	7.27	Jun - Aug 1997	1997	LC	LC	LC	Gillies & Coetzee, 1987	Scott et al 1993	Morph and PCR	An. gambiae s.s.	31									Onyabe and Conn, 2001
NIGERIA	Giwa	11.18	7.27	Jun - Aug 1997	1997	LC	LC	LC	Gillies & Coetzee, 1987	Scott et al 1993	Morph and PCR	An. arabiensis	18									Onyabe and Conn, 2001
NIGERIA	Zaria	11.07	7.7	Jun - Aug 1997	1997	LC	LC	LC	Gillies & Coetzee, 1987	Scott et al 1993	Morph and PCR	An. gambiae s.s.	23									Onyabe and Conn, 2001
NIGERIA	Zaria	11.07	7.7	Jun - Aug 1997	1997	LC	LC	LC	Gillies & Coetzee, 1987	Scott et al 1993	Morph and PCR	An. arabiensis	6									Onyabe and Conn, 2001
NIGERIA	Kaduna	10.52	7.43	Jun - Aug 1997	1997	LC	LC	LC	Gillies & Coetzee, 1987	Scott et al 1993	Morph and PCR	An. arabiensis	50									Onyabe and Conn, 2001
NIGERIA	Abuja	9.08	7.53	Jun - Aug 1997	1997	LC	LC	LC	Gillies & Coetzee, 1987	Scott et al 1993	Morph and PCR	An. gambiae s.s.	6									Onyabe and Conn, 2001
NIGERIA	Abuja	9.08	7.53	Jun - Aug 1997	1997	LC	LC	LC	Gillies & Coetzee, 1987	Scott et al 1993	Morph and PCR	An. arabiensis	44									Onyabe and Conn, 2001
NIGERIA	Bida	9.03	5.58	Jun - Aug 1997	1997	LC	LC	LC	Gillies & Coetzee, 1987	Scott et al 1993	Morph and PCR	An. gambiae s.s.	29									Onyabe and Conn, 2001
NIGERIA	Bida	9.03	5.58	Jun - Aug 1997	1997	LC	LC	LC	Gillies & Coetzee, 1987	Scott et al 1993	Morph and PCR	An. arabiensis	1									Onyabe and Conn, 2001
NIGERIA	Jebba	9.13	4.83	Jun - Aug 1997	1997	LC	LC	LC	Gillies & Coetzee, 1987	Scott et al 1993	Morph and PCR	An. gambiae s.s.	8									Onyabe and Conn, 2001
NIGERIA	Jebba	9.13	4.83	Jun - Aug 1997	1997	LC	LC	LC	Gillies & Coetzee, 1987	Scott et al 1993	Morph and PCR	An. arabiensis	42									Onyabe and Conn, 2001
NIGERIA	Lafia	8.52	8.48	Jun - Aug 1997	1997	LC	LC	LC	Gillies & Coetzee, 1987	Scott et al 1993	Morph and PCR	An. gambiae s.s.	48									Onyabe and Conn, 2001
NIGERIA	Lafia	8.52	8.48	Jun - Aug 1997	1997	LC	LC	LC	Gillies & Coetzee, 1987	Scott et al 1993	Morph and PCR	An. arabiensis	2									Onyabe and Conn, 2001
NIGERIA	Okene	7.55	6.23	Jun - Aug 1997	1997	LC	LC	LC	Gillies & Coetzee, 1987	Scott et al 1993	Morph and PCR	An. gambiae s.s.	28									Onyabe and Conn, 2001
NIGERIA	Okene	7.55	6.23	Jun - Aug 1997	1997	LC	LC	LC	Gillies & Coetzee, 1987	Scott et al 1993	Morph and PCR	An. arabiensis	2									Onyabe and Conn, 2001
NIGERIA	Otukpo	6.82	8.67	Jun - Aug 1997	1997	LC	LC	LC	Gillies & Coetzee, 1987	Scott et al 1993	Morph and PCR	An. gambiae s.s.	1									Onyabe and Conn, 2001
NIGERIA	Otukpo	6.82	8.67	Jun - Aug 1997	1997	LC	LC	LC	Gillies & Coetzee, 1987	Scott et al 1993	Morph and PCR	An. arabiensis	49									Onyabe and Conn, 2001
NIGERIA	Ogbomosho	8.13	4.27	Jun - Aug 1997	1997	LC	LC	LC	Gillies & Coetzee, 1987	Scott et al 1993	Morph and PCR	An. arabiensis	20									Onyabe and Conn, 2001
NIGERIA	Lagos	6.45	3.38	Jun - Aug 1997	1997	LC	LC	LC	Gillies & Coetzee, 1987	Scott et al 1993	Morph and PCR	An. gambiae s.s.	27									Onyabe and Conn, 2001
NIGERIA	Lagos	6.45	3.38	Jun - Aug 1997	1997	LC	LC	LC	Gillies & Coetzee, 1987	Scott et al 1993	Morph and PCR	An. arabiensis	1									Onyabe and Conn, 2001
NIGERIA	Benin	6.33	5.63	Jun - Aug 1997	1997	LC	LC	LC	Gillies & Coetzee, 1987	Scott et al 1993	Morph and PCR	An. gambiae s.s.	43									Onyabe and Conn, 2001
NIGERIA	Benin	6.33	5.63	Jun - Aug 1997	1997	LC	LC	LC	Gillies & Coetzee, 1987	Scott et al 1993	Morph and PCR	An. arabiensis	7									Onyabe and Conn, 2001
NIGERIA	Sapele	5.92	5.7	Jun - Aug 1997	1997	LC	LC	LC	Gillies & Coetzee, 1987	Scott et al 1993	Morph and PCR	An. gambiae s.s.	2									Onyabe and Conn, 2001
NIGERIA	Sapele	5.92	5.7	Jun - Aug 1997	1997	LC	LC	LC	Gillies & Coetzee, 1987	Scott et al 1993	Morph and PCR	An. arabiensis	25									Onyabe and Conn, 2001
NIGERIA	Sokoto	13.07	5.25	Jun - Aug 1997	1997	LC, PC	LC + PSC	AC, LC		Scott et al., 1993; Favia et al., 1997	PCR	An. gambiae s.s.	44	5	39							Onyabe et al., 2003
NIGERIA	Giwa	11.18	7.27	Jun - Aug 1997	1997	LC, PC	LC + PSC	AC, LC		Scott et al., 1993; Favia et al., 1997	PCR	An. gambiae s.s.	40	40	0							Onyabe et al., 2003
NIGERIA	Lafia	8.48	8.52	Jun - Aug 1997	1997	LC, PC	LC + PSC	AC, LC		Scott et al., 1993; Favia et al., 1997	PCR	An. gambiae s.s.	44	44	0							Onyabe et al., 2003
NIGERIA	Benin	6.33	5.63	Jun - Aug 1997	1997	LC, PC	LC + PSC	AC, LC		Scott et al., 1993; Favia et al., 1997	PCR	An. gambiae s.s.	44	2	42							Onyabe et al., 2003
NIGERIA	Sapele	5.92	5.7	Jun - Aug 1997	1997	LC, PC	LC + PSC	AC, LC		Scott et al 1993	PCR	An. arabiensis	90									Onyabe & Conn, 2005
NIGERIA	Sokoto	13.07	5.25	Jun - Aug 1997	1997	LC, PC	LC + PSC	AC, LC		Scott et al 1993	PCR	An. arabiensis	90									Onyabe & Conn, 2005
NIGERIA	Kaduna	10.52	7.43	Jun - Aug 1997	1997	LC, PC	LC + PSC	AC, LC		Scott et al 1993	PCR	An. arabiensis	88									Onyabe & Conn, 2005
NIGERIA	Abuja	9.08	7.53	Jun - Aug 1997	1997	LC, PC	LC + PSC	AC, LC		Scott et al 1993	PCR	An. arabiensis	88									Onyabe & Conn, 2005
NIGERIA	Jebba	9.13	4.83	Jun - Aug 1997	1997	LC, PC	LC + PSC	AC, LC		Scott et al 1993	PCR	An. arabiensis	82									Onyabe & Conn, 2005
NIGERIA	Ibesha Island	6.55	3.47	Jan - Sept 1998	1998	PSC	PSC	AC				An. nili	5									Afolabi et al 2006
NIGERIA	Ibesha Island	6.55	3.47	Jan - Sept 1998	1998	PSC	PSC	AC				An. moucheti	7									Afolabi et al 2006
NIGERIA	Ibeshe Island	6.55	3.47	Jan - Sept 1998	1998	PSC	PSC	AC				An. funestus complex	12									Afolabi et al 2006
NIGERIA	Ibeshe Island	6.55	3.47	Jan - Sept 1998	1998	HLC	HLC	AC				An. gambiae s.l	4317									Afolabi et al 2006
NIGERIA	Ibeshe Island	6.55	3.47	Jan - Sept 1998	1998	PSC	PSC	AC				An. gambiae s.l	1245									Afolabi et al 2006
NIGERIA	Ibeshe Island	6.55	3.47	May, 1998	1998	LC	LC	LC				An. gambiae s.l	284									Afolabi et al 2006
NIGERIA	Ibeshe Island	6.55	3.47	Jan - Sept 1998	1998	PSC	PSC	AC				An. nili	5									Afolabi et al 2006
NIGERIA	Ibeshe Island	6.55	3.47	Jan - Sept 1998	1998	PSC	PSC	AC				An. moucheti	7									Afolabi et al 2006
NIGERIA	Zaria	11.07	7.7	Feb - Nov 1998	1998	IR, HLC, PSC, LC	IR + HLC + PSC + LC	AC, LC	De Meillon, 1947; Gillett, 1972		Morph only	An. gambiae s.l	181									Anyanwu et al., 2000
NIGERIA	Garki	12.43	9.18	May - Jun 1999	1999	LC	LC	LC	Gillies & Coetzee, 1987	Scott et al 1993	Morph and PCR	An. gambiae s.s.	2									Onyabe and Conn, 2001
NIGERIA	Garki	12.43	9.18	May - Jun 1999	1999	LC	LC	LC	Gillies & Coetzee, 1987	Scott et al 1993	Morph and PCR	An. arabiensis	43									Onyabe and Conn, 2001
NIGERIA	Kano	12	8.52	May - Jun 1999	1999	LC	LC	LC	Gillies & Coetzee, 1987	Scott et al 1993	Morph and PCR	An. arabiensis	30									Onyabe and Conn, 2001
NIGERIA	Giwa	11.18	7.27	May - Jun 1999	1999	LC	LC	LC	Gillies & Coetzee, 1987	Scott et al 1993	Morph and PCR	An. gambiae s.s.	6									Onyabe and Conn, 2001
NIGERIA	Giwa	11.18	7.27	May - Jun 1999	1999	LC	LC	LC	Gillies & Coetzee, 1987	Scott et al 1993	Morph and PCR	An. arabiensis	43									Onyabe and Conn, 2001
NIGERIA	Zaria	11.07	7.7	May - Jun 1999	1999	LC	LC	LC	Gillies & Coetzee, 1987	Scott et al 1993	Morph and PCR	An. gambiae s.s.	2									Onyabe and Conn, 2001
NIGERIA	Zaria	11.07	7.7	May - Jun 1999	1999	LC	LC	LC	Gillies & Coetzee, 1987	Scott et al 1993	Morph and PCR	An. arabiensis	48									Onyabe and Conn, 2001
NIGERIA	Bida	9.03	5.58	May - Jun 1999	1999	LC	LC	LC	Gillies & Coetzee, 1987	Scott et al 1993	Morph and PCR	An. gambiae s.s.	30									Onyabe and Conn, 2001
NIGERIA	Jebba	9.13	4.83	May - Jun 1999	1999	LC	LC	LC	Gillies & Coetzee, 1987	Scott et al 1993	Morph and PCR	An. gambiae s.s.	45									Onyabe and Conn, 2001
NIGERIA	Jebba	9.13	4.83	May - Jun 1999	1999	LC	LC	LC	Gillies & Coetzee, 1987	Scott et al 1993	Morph and PCR	An. arabiensis	3									Onyabe and Conn, 2001
NIGERIA	Keffi	8.85	7.87	May - Jun 1999	1999	LC	LC	LC	Gillies & Coetzee, 1987	Scott et al 1993	Morph and PCR	An. gambiae s.s.	27									Onyabe and Conn, 2001
NIGERIA	Keffi	8.85	7.87	May - Jun 1999	1999	LC	LC	LC	Gillies & Coetzee, 1987	Scott et al 1993	Morph and PCR	An. arabiensis	3									Onyabe and Conn, 2001
NIGERIA	Lafia	8.52	8.48	May - Jun 1999	1999	LC	LC	LC	Gillies & Coetzee, 1987	Scott et al 1993	Morph and PCR	An. gambiae s.s.	36									Onyabe and Conn, 2001
NIGERIA	Lafia	8.52	8.48	May - Jun 1999	1999	LC	LC	LC	Gillies & Coetzee, 1987	Scott et al 1993	Morph and PCR	An. arabiensis	14									Onyabe and Conn, 2001
NIGERIA	Lokoja	7.8	6.73	May - Jun 1999	1999	LC	LC	LC	Gillies & Coetzee, 1987	Scott et al 1993	Morph and PCR	An. gambiae s.s.	20									Onyabe and Conn, 2001
NIGERIA	Lokoja	7.8	6.73	May - Jun 1999	1999	LC	LC	LC	Gillies & Coetzee, 1987	Scott et al 1993	Morph and PCR	An. arabiensis	30									Onyabe and Conn, 2001
NIGERIA	Makurdi	7.73	8.53	May - Jun 1999	1999	LC	LC	LC	Gillies & Coetzee, 1987	Scott et al 1993	Morph and PCR	An. gambiae s.s.	4									Onyabe and Conn, 2001
NIGERIA	Makurdi	7.73	8.53	May - Jun 1999	1999	LC	LC	LC	Gillies & Coetzee, 1987	Scott et al 1993	Morph and PCR	An. arabiensis	26									Onyabe and Conn, 2001
NIGERIA	Kwenev	8.02	10.42	May - Jun 1999	1999	LC	LC	LC	Gillies & Coetzee, 1987	Scott et al 1993	Morph and PCR	An. gambiae s.s.	50									Onyabe and Conn, 2001
NIGERIA	Otukpo	6.82	8.67	May - Jun 1999	1999	LC	LC	LC	Gillies & Coetzee, 1987	Scott et al 1993	Morph and PCR	An. arabiensis	50									Onyabe and Conn, 2001
NIGERIA	Ogbomosho	8.13	4.27	May - Jun 1999	1999	LC	LC	LC	Gillies & Coetzee, 1987	Scott et al 1993	Morph and PCR	An. arabiensis	50									Onyabe and Conn, 2001
NIGERIA	Enugu	6.43	7.48	May - Jun 1999	1999	LC	LC	LC	Gillies & Coetzee, 1987	Scott et al 1993	Morph and PCR	An. gambiae s.s.	50									Onyabe and Conn, 2001
NIGERIA	Okigwe	5.45	7.15	May - Jun 1999	1999	LC	LC	LC	Gillies & Coetzee, 1987	Scott et al 1993	Morph and PCR	An. gambiae s.s.	49									Onyabe and Conn, 2001
NIGERIA	Okigwe	5.45	7.15	May - Jun 1999	1999	LC	LC	LC	Gillies & Coetzee, 1987	Scott et al 1993	Morph and PCR	An. arabiensis	1									Onyabe and Conn, 2001
NIGERIA	Lagos	6.45	3.38	May - Jun 1999	1999	LC	LC	LC	Gillies & Coetzee, 1987	Scott et al 1993	Morph and PCR	An. gambiae s.s.	50									Onyabe and Conn, 2001
NIGERIA	Kajola	8.35	5.17	May - Jun 1999	1999	LC	LC	LC	Gillies & Coetzee, 1987	Scott et al 1993	Morph and PCR	An. gambiae s.s.	6									Onyabe and Conn, 2001
NIGERIA	Kajola	8.35	5.17	May - Jun 1999	1999	LC	LC	LC	Gillies & Coetzee, 1987	Scott et al 1993	Morph and PCR	An. arabiensis	64									Onyabe and Conn, 2001
NIGERIA	Benin	6.33	5.63	May - Jun 1999	1999	LC	LC	LC	Gillies & Coetzee, 1987	Scott et al 1993	Morph and PCR	An. gambiae s.s.	23									Onyabe and Conn, 2001
NIGERIA	Benin	6.33	5.63	May - Jun 1999	1999	LC	LC	LC	Gillies & Coetzee, 1987	Scott et al 1993	Morph and PCR	An. arabiensis	10									Onyabe and Conn, 2001
NIGERIA	Oghara	5.58	5.85	May - Jun 1999	1999	LC	LC	LC	Gillies & Coetzee, 1987	Scott et al 1993	Morph and PCR	An. arabiensis	70									Onyabe and Conn, 2001
NIGERIA	Sapele	5.92	5.7	May - Jun 1999	1999	LC	LC	LC	Gillies & Coetzee, 1987	Scott et al 1993	Morph and PCR	An. gambiae s.s.	4									Onyabe and Conn, 2001
NIGERIA	Sapele	5.92	5.7	May - Jun 1999	1999	LC	LC	LC	Gillies & Coetzee, 1987	Scott et al 1993	Morph and PCR	An. arabiensis	46									Onyabe and Conn, 2001
NIGERIA	Gwamlar	8.83	7.86	1999	1999	IR	IR	AC		Scott et al., 1993; Favia et al., 1997	PCR	An. gambiae s.s.	52	52	0							Lehmann et al 2003
NIGERIA	Gwamlar	8.83	7.86	July, 1999	1999	IR	IR	AC		Scott et al., 1993; Favia et al., 1997	PCR	An. gambiae s.s.	14	14	0							Lehmann et al 2009
NIGERIA	Jos Plateau	10	9.5	Aug 1999 - Nov 2001	1999	IR	IR	AC		Scott et al 1993	PCR	An. gambiae s.s.	587									Lenhart et al 2007
NIGERIA	Jos Plateau	10	9.5	Aug 1999 - Nov 2001	1999	IR	IR	AC		Scott et al 1993	PCR	An. arabiensis	108									Lenhart et al 2007
NIGERIA	Jos Plateau	10	9.5	Aug 1999 - Nov 2001	1999	IR	IR	AC		Scott et al 1993	PCR	An. funestus complex	1352									Lenhart et al 2007
NIGERIA	Bida	9.03	5.58	May - Jun 1999	1999	LC, PC	LC + PSC	AC, LC		Scott et al., 1993; Favia et al., 1997	PCR	An. gambiae s.s.	44	38	6							Onyabe et al., 2003
NIGERIA	Okigwe	5.45	7.15	May - Jun 1999	1999	LC, PC	LC + PSC	AC, LC		Scott et al., 1993; Favia et al., 1997	PCR	An. gambiae s.s.	45	44	1							Onyabe et al., 2003
NIGERIA	Kwenev	8.02	10.42	May - Jun 1999	1999	LC, PC	LC + PSC	AC, LC		Scott et al., 1993; Favia et al., 1997	PCR	An. gambiae s.s.	44	5	39							Onyabe et al., 2003
NIGERIA	Lagos	6.45	3.38	May - Jun 1999	1999	LC, PC	LC + PSC	AC, LC		Scott et al., 1993; Favia et al., 1997	PCR	An. gambiae s.s.	43	0	43							Onyabe et al., 2003
NIGERIA	Plateau and Nassarawa area	9.03	9.2	1999 - 2002	1999	IR	IR	AC				An. gambiae s.l	453								Designated as mass-treatment zones for the control of onchocerciasis. Average of latitude and longitude of plateau and Nassarawa state was used.	Richards et al., 2005
NIGERIA	Plateau and Nassarawa area	9.03	9.2	1999 - 2002	1999	IR	IR	AC				An. funestus complex	795								Designated as mass-treatment zones for the control of onchocerciasis. Average of latitude and longitude of plateau and Nassarawa state was used.	Richards et al., 2005
NIGERIA	Plateau and Nassarawa area	9.03	9.2	1999 - 2002	1999	IR	IR	AC				An. gambiae s.l	117								Designated as mass-treatment zones for the control of onchocerciasis. Average of latitude and longitude of plateau and Nassarawa state was used.	Richards et al., 2005
NIGERIA	Plateau and Nassarawa area	9.03	9.2	1999 - 2002	1999	IR	IR	AC				An. funestus complex	134								Designated as mass-treatment zones for the control of onchocerciasis. Average of latitude and longitude of plateau and Nassarawa state was used.	Richards et al., 2005
NIGERIA	Maiganga	8.86	11.45	1999 - 2002	1999	IR	IR	AC				An. gambiae s.l	493								Designated as mass-treatment zones for the control of onchocerciasis.	Richards et al., 2005
NIGERIA	Maiganga	8.86	11.45	1999 - 2002	1999	IR	IR	AC				An. funestus complex	460								Designated as mass-treatment zones for the control of onchocerciasis.	Richards et al., 2005
NIGERIA	Seri	9.4	9.7	1999 - 2002	1999	IR	IR	AC				An. gambiae s.l	727									Richards et al., 2005
NIGERIA	Seri	9.4	9.7	1999 - 2002	1999	IR	IR	AC				An. funestus complex	21									Richards et al., 2005
NIGERIA	Otukpo	6.82	8.67	May - Jun 1999	1999	LC, PC	LC + PSC	AC, LC		Scott et al 1993	PCR	An. arabiensis	90									Onyabe & Conn, 2005
NIGERIA	Garki	12.33	8.75	May - Jun 1999	1999	LC, PC	LC + PSC	AC, LC		Scott et al 1993	PCR	An. arabiensis	86									Onyabe & Conn, 2005
NIGERIA	Zaria	11.07	7.7	May - Jun 1999	1999	LC, PC	LC + PSC	AC, LC		Scott et al 1993	PCR	An. arabiensis	90									Onyabe & Conn, 2005
NIGERIA	Ogbomosho	8.13	4.27	May - Jun 1999	1999	LC, PC	LC + PSC	AC, LC		Scott et al 1993	PCR	An. arabiensis	90									Onyabe & Conn, 2005
NIGERIA	Kajola	8.35	5.17	May - Jun 1999	1999	LC, PC	LC + PSC	AC, LC		Scott et al 1993	PCR	An. arabiensis	98									Onyabe & Conn, 2005
NIGERIA	Oghara	5.58	5.85	May - Jun 1999	1999	LC, PC	LC + PSC	AC, LC		Scott et al 1993	PCR	An. arabiensis	104									Onyabe & Conn, 2005
NIGERIA	Giwa	11.18	7.27	May - Jun 1999	1999	LC, PC	LC + PSC	AC, LC		Scott et al 1993	PCR	An. arabiensis	82									Onyabe & Conn, 2005
NIGERIA	Bakin-Kogi	10.06	10.33	Jun, 1999	1999	IR	IR	AC	Gillies & De Meillon, 1968	Koekoemoer et al., 2002	Morph and PCR	An. funestus s.s.	57									Michel et al., 2005
NIGERIA	Lemu surbub, lagos	6.47	3.37	Jan - Dec 2000	2000	HLC	HLC	AC	Gillies & Coetzee, 1987	Scott et al 1993	Morph and PCR	An. gambiae s.s.	295									Awolola et al 2002a
NIGERIA	Lemu surbub, lagos	6.47	3.37	Jan - Dec 2000	2000	HLC	HLC	AC	Gillies & Coetzee, 1987	Scott et al 1993	Morph and PCR	An. melas	188									Awolola et al 2002a
NIGERIA	Lemu surbub, lagos	6.47	3.37	Jan - Dec 2000	2000	HLC	HLC	AC	Gillies & Coetzee, 1987	Scott et al 1993	Morph and PCR	An. arabiensis	9									Awolola et al 2002a
NIGERIA	Lemu surbub, lagos	6.47	3.37	Jan - Dec 2000	2000	HLC	HLC	AC	Morphology		Morph only	An. moucheti	184									Awolola et al 2002a
NIGERIA	Lemu surbub, lagos	6.47	3.37	Jan - Dec 2000	2000	PSC	PSC	AC	Gillies & Coetzee, 1987	Scott et al. 1993	Morph and PCR	An. gambiae s.s.	515									Awolola et al 2002a
NIGERIA	Lemu surbub, lagos	6.47	3.37	Jan - Dec 2000	2000	PSC	PSC	AC	Gillies & Coetzee, 1987	Scott et al 1993	Morph and PCR	An. melas	338									Awolola et al 2002a
NIGERIA	Lemu surbub, lagos	6.47	3.37	Jan - Dec 2000	2000	PSC	PSC	AC	Gillies & Coetzee, 1987	Scott et al 1993	Morph and PCR	An. arabiensis	82									Awolola et al 2002a
NIGERIA	Lemu surbub, lagos	6.47	3.37	Jan - Dec 2000	2000	PSC	PSC	AC	Morphology		Morph only	An. moucheti	201									Awolola et al 2002a
NIGERIA	Calabar	4.95	8.32	Aug - Oct 2000	2000	IR	IR	AC		Scott et al., 1993; Favia et al., 1997	PCR	An. gambiae s.s.	43	41	2							Onyabe et al., 2003
NIGERIA	Lagos	6.45	3.38	Jan - Dec 2000	2000	HLC	HLC	AC	Gillies & Coetzee, 1987	Scott et al 1993	Morph and PCR	An. gambiae s.s.	435			6.6						Oyewole & Awolola 2006
NIGERIA	Lagos	6.45	3.38	Jan - Dec 2000	2000	HLC	HLC	AC	Gillies & Coetzee, 1987	Scott et al 1993	Morph and PCR	An. arabiensis	342			3.1						Oyewole & Awolola 2006
NIGERIA	Lagos	6.45	3.38	Jan - Dec 2000	2000	HLC	HLC	AC	Gillies & Coetzee, 1987	Koekoemoer et al., 2002	Morph and PCR	An. funestus s.s.	239			1.8						Oyewole & Awolola 2006
NIGERIA	Lagos	6.45	3.38	Jan - Dec 2000	2000	HLC	HLC	AC	Gillies & Coetzee, 1987	Koekoemoer et al., 2002	Morph and PCR	An. rivulorum	162			0						Oyewole & Awolola 2006
NIGERIA	Ajana-Liyebi	6.06	3.75	July 2001 - july 2002	2001	CDC light trap	CDC light trap	AC	Gillettt, 1972		Morph only	An. moucheti	1628									Amusan et al., 2005
NIGERIA	Ajana-Liyebi	6.06	3.75	July 2001 - july 2002	2001	CDC light trap	CDC light trap	AC	Gillettt, 1972		Morph only	An. funestus complex	633									Amusan et al., 2005
NIGERIA	Ajana-Liyebi	6.06	3.75	July 2001 - july 2002	2001	CDC light trap	CDC light trap	AC	Gillettt, 1972		Morph only	An. nili	433									Amusan et al., 2005
NIGERIA	Ajana-Liyebi	6.06	3.75	July 2001 - july 2002	2001	CDC light trap	CDC light trap	AC	Gillettt, 1972		Morph only	An. gambiae s.l	2115									Amusan et al., 2005
NIGERIA	Ikenne	6.87	3.72	July 2001 - july 2002	2001	CDC light trap	CDC light trap	AC	Gillettt, 1972		Morph only	An. moucheti	1900									Amusan et al., 2005
NIGERIA	Ikenne	6.87	3.72	July 2001 - july 2002	2001	CDC light trap	CDC light trap	AC	Gillettt, 1972		Morph only	An. funestus complex	1556									Amusan et al., 2005
NIGERIA	Ikenne	6.87	3.72	July 2001 - july 2002	2001	CDC light trap	CDC light trap	AC	Gillettt, 1972		Morph only	An. nili	804									Amusan et al., 2005
NIGERIA	Ikenne	6.87	3.72	July 2001 - july 2002	2001	CDC light trap	CDC light trap	AC	Gillettt, 1972		Morph only	An. gambiae s.l	1554									Amusan et al., 2005
NIGERIA	Kobape	7.03	3.45	July, 2001	2001	LC	LC	LC	Gillies & De Meillon, 1968	Scott et al., 1993; Fanello et al., 2002	Morph and PCR	An. gambiae s.s.	79	63	16			Resistant	Permethrin and DDT			Kristan et al., 2003
NIGERIA	Kobape	7.03	3.45	July, 2001	2001	LC	LC	LC	Gillies & De Meillon, 1968	Scott et al., 1993; Fanello et al., 2002	Morph and PCR	An. arabiensis	5					Resistant	Permethrin and DDT			Kristan et al., 2003
NIGERIA	Olugbo	7.22	3.62	July, 2001	2001	LC	LC	LC	Gillies & De Meillon, 1968	Scott et al., 1993; Fanello et al., 2002	Morph and PCR	An. gambiae s.s.	29	23	6			Resistant	DDT			Kristan et al., 2003
NIGERIA	Olugbo	7.22	3.62	July, 2001	2001	LC	LC	LC	Gillies & De Meillon, 1968	Scott et al., 1993; Fanello et al., 2002	Morph and PCR	An. arabiensis	1					Resistant				Kristan et al., 2003
NIGERIA	Aiyetoro	7.23	3.03	July, 2001	2001	LC	LC	LC	Gillies & De Meillon, 1968	Scott et al., 1993; Fanello et al., 2002	Morph and PCR	An. gambiae s.s.	20	2	18			Resistant	DDT			Kristan et al., 2003
NIGERIA	Aiyetoro	7.23	3.03	July, 2001	2001	LC	LC	LC	Gillies & De Meillon, 1968	Scott et al., 1993; Fanello et al., 2002	Morph and PCR	An. arabiensis	87					Resistant	DDT			Kristan et al., 2003
NIGERIA	Abeokuta (Lantoro)	7.15	3.35	July, 2001	2001	LC	LC	LC	Gillies & De Meillon, 1968	Scott et al., 1993; Fanello et al., 2002	Morph and PCR	An. gambiae s.s.	7	6	1			Resistant	Permethrin and DDT			Kristan et al., 2003
NIGERIA	Abeokuta (Lantoro)	7.15	3.35	July, 2001	2001	LC	LC	LC	Gillies & De Meillon, 1968	Scott et al., 1993; Fanello et al., 2002	Morph and PCR	An. arabiensis	181					Resistant	Permethrin and DDT			Kristan et al., 2003
NIGERIA	Abeokuta (Obantoro)	7.15	3.35	July, 2001	2001	LC	LC	LC	Gillies & De Meillon, 1968	Scott et al., 1993; Fanello et al., 2002	Morph and PCR	An. gambiae s.s.	47	41	6			Resistant	Permethrin			Kristan et al., 2003
NIGERIA	Abeokuta (Obantoro)	7.15	3.35	July, 2001	2001	LC	LC	LC	Gillies & De Meillon, 1968	Scott et al., 1993; Fanello et al., 2002	Morph and PCR	An. arabiensis	61					Resistant	Permethrin			Kristan et al., 2003
NIGERIA	Igbo-ora	7.43	3.28	June - July 2001 and Aug - Sept 2001	2001	IR	IR	AC		Scott et al 1993	PCR	An. gambiae s.l	989									Noutcha & Anumdu, 2009
NIGERIA	Igbo-ora	7.43	3.28	June - July 2001 and Aug - Sept 2001	2001	IR	IR	AC		Scott et al 1993	PCR	An. gambiae s.s.	239									Noutcha & Anumdu, 2009
NIGERIA	Igbo-ora	7.43	3.28	June - July 2001 and Aug - Sept 2001	2001	IR	IR	AC		Scott et al 1993	PCR	An. arabiensis	27									Noutcha & Anumdu, 2009
NIGERIA	Kobape, Olugbo	7.13	3.53	2001	2001	LC	LC	LC		Fanello et al 2002	PCR	An. gambiae s.s.	90	49	41							Santolamazza et al 2008
NIGERIA	Adim	5.74	8.04	April 2001 - March 2002	2001	PSC	PSC	AC				An. gambiae s.s.	41									Ogba et al., 2007
NIGERIA	Adim	5.74	8.04	April 2001 - March 2002	2001	PSC	PSC	AC				An. funestus complex	27									Ogba et al., 2007
NIGERIA	Ezza	6.44	8.09	July 2002 - Jan 2003	2002	PSC	PSC	AC	Gillettt, 1972		Morph only	An. gambiae s.l					6.3					Anosike et al., 2005
NIGERIA	Ezza	6.44	8.09	July 2002 - Jan 2003	2002	PSC	PSC	AC	Gillett, 1972		Morph only	An. funestus complex					5.1					Anosike et al., 2005
NIGERIA	Orlu	5.796	7.038	May - Oct 2002	2002	LC	LC	LC	Edwards, 1941; Gillett, 1972		Morph only	An. coustani	40									Anosike et al 2007
NIGERIA	Orlu	5.796	7.038	May - Oct 2002	2002	LC	LC	LC	Edwards, 1941; Gillett, 1972		Morph only	An. funestus complex	19									Anosike et al 2007
NIGERIA	Orlu	5.796	7.038	May - Oct 2002	2002	LC	LC	LC	Edwards, 1941; Gillett, 1972		Morph only	An. gambiae s.l	72									Anosike et al 2007
NIGERIA	Idi-iroko	6.87	2.73	April - June 2002	2002	IR	IR	AC	Morphology	Scott et al 1993	Morph and PCR	An. gambiae s.s.	322					Resistant	Deltamethrin, Permethrin and DDT	present		Awolola et al 2002b
NIGERIA	Ipokia	6.53	2.85	April - June 2002	2002	IR	IR	AC	Morphology	Scott et al 1993	Morph and PCR	An. gambiae s.s.	264					Resistant	Deltamethrin, Permethrin and DDT	present		Awolola et al 2002b
NIGERIA	Alakia	8.82	4.65	April - June 2002	2002	IR	IR	AC	Morphology	Scott et al 1993	Morph and PCR	An. gambiae s.s.	312					Resistant	Deltamethrin, Permethrin and DDT	present		Awolola et al 2002b
NIGERIA	Masifa	8.03	4.13	April - June 2002	2002	IR	IR	AC	Morphology	Scott et al 1993	Morph and PCR	An. gambiae s.s.	283					Susceptible	Deltamethrin, Permethrin and DDT	Absent		Awolola et al 2002b
NIGERIA	Masifa	8.03	4.13	April - June 2002	2002	IR	IR	AC	Morphology	Scott et al 1993	Morph and PCR	An. arabiensis						Susceptible	Deltamethrin, Permethrin and DDT	Absent		Awolola et al 2002b
NIGERIA	Idi-iroko, Ipokia, Alakia, Masifa	7.3	3.35	April - June 2002	2002	IR	IR	AC	Morphology	Scott et al., 1993; Favia et al., 1994	Morph and PCR	An. gambiae s.s.	898	593	305			Resistant	Deltamethrin, Permethrin and DDT	present	Latiude and longitude midpoint of region taken	Awolola et al 2003
NIGERIA	Ibadan	7.26	3.54	Oct 2002 - Sept 2003	2002	HLC	HLC	AC	Gillies & De Meillon, 1968; Gillies & Coetzee, 1987	Hackett et al., 2000 & Koekoemoer et al. 2002	Morph and PCR	An. funestus s.s.	609			2.3						Awolola et al 2005a
NIGERIA	Ibadan	7.26	3.54	Oct 2002 - Sept 2003	2002	HLC	HLC	AC	Gillies & De Meillon, 1968; Gillies & Coetzee, 1987	Hackett et al., 2000 & Koekoemoer et al. 2002	Morph and PCR	An. rivulorum	303			0						Awolola et al 2005a
NIGERIA	Ibadan	7.26	3.54	Oct 2002 - Sept 2003	2002	HLC	HLC	AC	Gillies & De Meillon, 1968; Gillies & Coetzee, 1987	Hackett et al., 2000 & Koekoemoer et al. 2002	Morph and PCR	An. leesoni	187			0						Awolola et al 2005a
NIGERIA	Illorin	8.5	4.55	Oct 2002 - Sept 2003	2002	HLC	HLC	AC	Gillies & De Meillon, 1968; Gillies & Coetzee, 1987	Hackett et al., 2000 & Koekoemoer et al. 2002	Morph and PCR	An. funestus s.s.	749			1						Awolola et al 2005a
NIGERIA	Alakia	8.82	4.65	Jan 2002 - Dec 2005	2002	IR, LC	IR + LC	AC, LC	Gillies & De Meillon, 1968; Gillies & Coetzee, 1987	Scott et al., 1993; Favia et al., 1994	Morph and PCR	An. gambiae s.s.	2850	1845	1005			Resistant	Permethrin and DDT	present	ITN supplied to the community in 2001	Awolola et al 2007b
NIGERIA	Uromi, Ekpoma, Auchi (Esan and Etsako regions)	6.64	6.64	Aug 2002 - July 2003	2002	LC	LC	LC	De Meillon, 1931; Edwards 1941; Chandler 1955; Hopkins, 1952		Morph only	An. gambiae s.l	285								Latitude and logitude midpoint of region taken	Okogun et al., 2005
NIGERIA	Uromi, Ekpoma, Auchi (Esan and Etsako regions)	6.15	6.15	Aug 2002 - July 2003	2002	LC	LC	LC	De Meillon, 1931; Edwards 1941; Chandler 1955; Hopkins, 1952		Morph only	An. funestus complex	34								Latitude and logitude midpoint of region taken	Okogun et al., 2005
NIGERIA	Iworo	6.42	3.02	Feb 2003 - Sept 2004	2003	LC, IR	LC + IR	AC, LC	Gillies & De Meillon, 1968; Gillies & Coetzee, 1987	Scott et al., 1993; Favia et al., 1994	Morph and PCR	An. gambiae s.s.	277	88	189			Susceptible	Permethrin	Absent		Awolola et al 2005b
NIGERIA	Lagos	6.45	3.38	Feb 2003 - Sept 2004	2003	LC, IR	LC + IR	AC, LC	Gillies & De Meillon, 1968; Gillies & Coetzee, 1987	Scott et al., 1993; Favia et al., 1994	Morph and PCR	An. gambiae s.s.	213	93	120			Susceptible	Permethrin	Absent		Awolola et al 2005b
NIGERIA	Ilara	7.35	5.12	Feb 2003 - Sept 2004	2003	LC, IR	LC + IR	AC, LC	Gillies & De Meillon, 1968; Gillies & Coetzee, 1987	Scott et al., 1993; Favia et al., 1994	Morph and PCR	An. gambiae s.s.	307	121	186			Susceptible	Permethrin	Absent		Awolola et al 2005b
NIGERIA	Owena	7.2	5.02	Feb 2003 - Sept 2004	2003	LC, IR	LC + IR	AC, LC	Gillies & De Meillon, 1968; Gillies & Coetzee, 1987	Scott et al., 1993; Favia et al., 1994	Morph and PCR	An. gambiae s.s.	205	104	101			Resistant	Permethrin	present		Awolola et al 2005b
NIGERIA	Masifa	8.03	4.13	Feb 2003 - Sept 2004	2003	LC, IR	LC + IR	AC, LC	Gillies & De Meillon, 1968; Gillies & Coetzee, 1987	Scott et al., 1993; Favia et al., 1994	Morph and PCR	An. gambiae s.s.	261	160	101			Resistant	Permethrin	present		Awolola et al 2005b
NIGERIA	Ibadan	7.26	3.54	Feb 2003 - Sept 2004	2003	LC, IR	LC + IR	AC, LC	Gillies & De Meillon, 1968; Gillies & Coetzee, 1987	Scott et al., 1993; Favia et al., 1994	Morph and PCR	An. gambiae s.s.	160	98	62			Resistant	Permethrin	present		Awolola et al 2005b
NIGERIA	Oji	7.57	7.93	Feb 2003 - Sept 2004	2003	LC, IR	LC + IR	AC, LC	Gillies & De Meillon, 1968; Gillies & Coetzee, 1987	Scott et al., 1993; Favia et al., 1994	Morph and PCR	An. gambiae s.s.	139	100	39			Resistant	Permethrin	present		Awolola et al 2005b
NIGERIA	Kainji area (Lesugbe)	9.86	4.6	Feb 2003 - Sept 2004	2003	LC, IR	LC + IR	AC, LC	Gillies & De Meillon, 1968; Gillies & Coetzee, 1987	Scott et al., 1993; Favia et al., 1994	Morph and PCR	An. gambiae s.s.	154	135	19			Resistant	Permethrin	present		Awolola et al 2005b
NIGERIA	Monai	9.895	4.55	Feb 2003 - Sept 2004	2003	LC, IR	LC + IR	AC, LC	Gillies & De Meillon, 1968; Gillies & Coetzee, 1987	Scott et al., 1993; Favia et al., 1994	Morph and PCR	An. gambiae s.s.	172	172	0			Susceptible	Permethrin	Absent		Awolola et al 2005b
NIGERIA	Gwade	12.17	3.93	Feb 2003 - Sept 2004	2003	LC, IR	LC + IR	AC, LC	Gillies & De Meillon, 1968; Gillies & Coetzee, 1987	Scott et al., 1993; Favia et al., 1994	Morph and PCR	An. gambiae s.s.	156	140	16			Susceptible	Permethrin	Absent		Awolola et al 2005b
NIGERIA	Sabo	12.21	8.28	Feb 2003 - Sept 2004	2003	LC, IR	LC + IR	AC, LC	Gillies & De Meillon, 1968; Gillies & Coetzee, 1987	Scott et al., 1993; Favia et al., 1994	Morph and PCR	An. gambiae s.s.	135	135	0			Susceptible	Permethrin	Absent		Awolola et al 2005b
NIGERIA	Ikara	11.18	8.23	Feb 2003 - Sept 2004	2003	LC, IR	LC + IR	AC, LC	Gillies & De Meillon, 1968; Gillies & Coetzee, 1987	Scott et al., 1993; Favia et al., 1994	Morph and PCR	An. gambiae s.s.	125	108	17			Susceptible	Permethrin	Absent		Awolola et al 2005b
NIGERIA	Yola	9.2	12.48	Feb 2003 - Sept 2004	2003	LC, IR	LC + IR	AC, LC	Gillies & De Meillon, 1968; Gillies & Coetzee, 1987	Scott et al., 1993; Favia et al., 1994	Morph and PCR	An. gambiae s.s.	148	148	0			Susceptible	Permethrin	Absent		Awolola et al 2005b
NIGERIA	Lafia area (Ugah)	8.48	8.52	Jan - Dec 2004	2004	IR	IR	AC	Hopkins 1952; Gillies & De Meillon, 1968; Gillies & Coetzee, 1987		Morph only	An. funestus complex	863									Ayanda, 2009
NIGERIA	Lafia area (Ugah)	8.48	8.52	Jan - Dec 2004	2004	IR	IR	AC	Hopkins 1952; Gillies & De Meillon, 1968; Gillies & Coetzee, 1987		Morph only	An. gambiae s.l	1087									Ayanda, 2009
NIGERIA	Igbo-ora	7.43	3.28	May 2004 - Oct 2005	2004	IR	IR	AC		Scott et al 1993	PCR	An. gambiae s.s.	244									Noutcha & Anumdu, 2010
NIGERIA	Igbo-ora	7.43	3.28	May 2004 - Oct 2005	2004	IR	IR	AC		Scott et al 1993	PCR	An. arabiensis	284									Noutcha & Anumdu, 2010
NIGERIA	Bama	11.16	13.68	May 2004 - Oct 2005	2004	IR	IR	AC		Scott et al 1993	PCR	An. gambiae s.s.	18									Noutcha & Anumdu, 2010
NIGERIA	Bama	11.16	13.68	May 2004 - Oct 2005	2004	IR	IR	AC		Scott et al 1993	PCR	An. arabiensis	161									Noutcha & Anumdu, 2010
NIGERIA	Remo north and Odogbolu LGA	6.93	3.75	Jan - Dec 2004	2004	HLC, IR, PSC	HLC + IR + PSC	AC	Gillies & De Meillon 1968; Gillies & Coetzee, 1987	Scott et al.,1993	Morph and PCR	An. gambiae s.s.	315			3.5					Latitude and logitude midpoint of region taken	Oyewole et al., 2007
NIGERIA	Remo north and Odogbolu LGA	6.93	3.75	Jan - Dec 2004	2004	HLC, IR, PSC	HLC + IR + PSC	AC	Gillies & De Meillon 1968; Gillies & Coetzee, 1987	Scott et al.,1993	Morph and PCR	An. funestus complex	283			1.7					Latitude and logitude midpoint of region taken	Oyewole et al., 2007
NIGERIA	Remo north and Odogbolu LGA	6.93	3.75	Jan - Dec 2004	2004	HLC, IR, PSC	HLC + IR + PSC	AC	Gillies & De Meillon 1968; Gillies & Coetzee, 1987	Scott et al.,1993	Morph and PCR	An. arabiensis	299			2.5					Latitude and logitude midpoint of region taken	Oyewole et al., 2007
NIGERIA	Remo north and Odogbolu LGA	6.93	3.75	Jan - Dec 2004	2004	HLC, IR, PSC	HLC + IR + PSC	AC	Gillies & De Meillon 1968; Gillies & Coetzee, 1987		Morph only	An. moucheti	189			0						Oyewole et al., 2007
NIGERIA	Akaka-Remo	6.96	3.72	Jan 2004 - Jan 2005	2004	HLC, IR, LC	HLC + IR + LC	AC, LC		Koekoemoer et al., 2002	PCR	An. funestus s.s.	280									Oyewole et al., 2005
NIGERIA	Akaka-Remo	6.96	3.72	Jan 2004 - Jan 2005	2004	HLC, IR, LC	HLC + IR + LC	AC, LC		Koekoemoer et al., 2002	PCR	An. leesoni	80									Oyewole et al., 2005
NIGERIA	Akaka-Remo	6.96	3.72	Jan 2004 - Jan 2005	2004	HLC, IR, LC	HLC + IR + LC	AC, LC		Scott et al., 1993; Favia et al 1997	PCR	An. gambiae s.s.	180									Oyewole et al., 2005
NIGERIA	Akaka-Remo	6.96	3.72	Jan 2004 - Jan 2005	2004	HLC, IR, LC	HLC + IR + LC	AC, LC		Scott et al., 1993; Favia et al 1997	PCR	An. arabiensis	130									Oyewole et al., 2005
NIGERIA	Ilara-Remo	6.93	3.73	Jan 2004 - Jan 2005	2004	HLC, IR, LC	HLC + IR + LC	AC, LC		Koekoemoer et al., 2002	PCR	An. funestus s.s.	16									Oyewole et al., 2005
NIGERIA	Ilara-Remo	6.93	3.73	Jan 2004 - Jan 2005	2004	HLC, IR, LC	HLC + IR + LC	AC, LC		Koekoemoer et al., 2002	PCR	An. leesoni	10									Oyewole et al., 2005
NIGERIA	Ilara-Remo	6.93	3.73	Jan 2004 - Jan 2005	2004	HLC, IR, LC	HLC + IR + LC	AC, LC		Scott et al., 1993; Favia et al 1997	PCR	An. gambiae s.s.	239									Oyewole et al., 2005
NIGERIA	Ilara-Remo	6.93	3.73	Jan 2004 - Jan 2005	2004	HLC, IR, LC	HLC + IR + LC	AC, LC		Scott et al., 1993; Favia et al 1997	PCR	An. arabiensis	480									Oyewole et al., 2005
NIGERIA	Ijesa-Isu, along Ago-Iwoye	6.94	3.92	Jan 2004 - Jan 2005	2004	HLC, IR, LC	HLC + IR + LC	AC, LC		Koekoemoer et al., 2002	PCR	An. funestus s.s.	11									Oyewole et al., 2005
NIGERIA	Ijesa-Isu, along Ago-Iwoye	6.94	3.92	Jan 2004 - Jan 2005	2004	HLC, IR, LC	HLC + IR + LC	AC, LC		Koekoemoer et al., 2002	PCR	An. leesoni	4									Oyewole et al., 2005
NIGERIA	Ijesa-Isu, along Ago-Iwoye	6.94	3.92	Jan 2004 - Jan 2005	2004	HLC, IR, LC	HLC + IR + LC	AC, LC		Scott et al., 1993; Favia et al 1997	PCR	An. gambiae s.s.	217									Oyewole et al., 2005
NIGERIA	Ijesa-Isu, along Ago-Iwoye	6.94	3.92	Jan 2004 - Jan 2005	2004	HLC, IR, LC	HLC + IR + LC	AC, LC		Scott et al., 1993; Favia et al 1997	PCR	An. arabiensis	153									Oyewole et al., 2005
NIGERIA	Lagos	6.45	3.38	April - June 2005	2005	LC	LC	LC	Gillies & Coetzee, 1987	Scott et al 1993	Morph and PCR	An. gambiae s.s.	2196									Awolola et al 2007a
NIGERIA	Lagos	6.45	3.38	April - June 2005	2005	LC	LC	LC	Gillies & Coetzee, 1987	Scott et al 1993	Morph and PCR	An. arabiensis	162									Awolola et al 2007a
NIGERIA	Abeokuta	7.15	3.25	Aug 2005 - July 2006	2005	LC	LC	LC	Gillett, 1972		Morph only	An. gambiae s.l										Adeleke et al., 2008
NIGERIA	Abeokuta	7.15	3.25	Aug 2005 - July 2006	2005	LC	LC	LC	Gillett, 1972		Morph only	An. funestus complex										Adeleke et al., 2008
NIGERIA	Abeokuta	7.15	3.25	Aug 2005 - July 2006	2005	CDC light trap	CDC light trap	AC	Gillett, 1972		Morph only	An. gambiae s.l	364									Adeleke et al., 2010
NIGERIA	Abeokuta	7.15	3.25	Aug 2005 - July 2006	2005	CDC light trap	CDC light trap	AC	Gillett, 1972		Morph only	An. funestus complex	7									Adeleke et al., 2010
NIGERIA	Badagry	6.42	2.88	July - Oct 2005	2005	HLC, LC, PSC	HLC + LC + PSC	AC, LC	Gillies & De Meillon 1968; Gillies & Coetzee, 1987	Scott et al., 1993	Morph and PCR	An. gambiae s.s.	1870			4.3						Okwa et al., 2009
NIGERIA	Badagry	6.42	2.88	July - Oct 2005	2005	HLC, LC, PSC	HLC + LC + PSC	AC, LC	Gillies & De Meillon 1968; Gillies & Coetzee, 1987	Scott et al., 1993	Morph and PCR	An. arabiensis	56			1.1						Okwa et al., 2009
NIGERIA	Badagry	6.42	2.88	July - Oct 2005	2005	HLC, LC, PSC	HLC + LC + PSC	AC, LC	Gillies & De Meillon 1968; Gillies & Coetzee, 1987	Scott et al., 1993	Morph and PCR	An. melas	450			0.53						Okwa et al., 2009
NIGERIA	Badagry	6.42	2.88	July - Oct 2005	2005	HLC, LC, PSC	HLC + LC + PSC	AC, LC	Gillies & De Meillon 1968; Gillies & Coetzee, 1987	Koekoemoer et al., 2002	Morph and PCR	An. funestus s.s.	700			2.9						Okwa et al., 2009
NIGERIA	Badagry	6.42	2.88	July - Oct 2005	2005	HLC, LC, PSC	HLC + LC + PSC	AC, LC	Gillies & De Meillon 1968; Gillies & Coetzee, 1987		Morph only	An. moucheti	1870			0.8						Okwa et al., 2009
NIGERIA	Bungudu-Gusau	12.27	6.56	July - Oct 2005	2005	HLC, LC, PSC	HLC + LC + PSC	AC, LC	Gillies & De Meillon 1968; Gillies & Coetzee, 1987	Scott et al., 1993	Morph and PCR	An. gambiae s.s.	840			0.46						Okwa et al., 2009
NIGERIA	Bungudu-Gusau	12.27	6.56	July - Oct 2005	2005	HLC, LC, PSC	HLC + LC + PSC	AC, LC	Gillies & De Meillon 1968; Gillies & Coetzee, 1987	Scott et al., 1993	Morph and PCR	An. arabiensis	56									Okwa et al., 2009
NIGERIA	Bungudu-Gusau	12.27	6.56	July - Oct 2005	2005	HLC, LC, PSC	HLC + LC + PSC	AC, LC	Gillies & De Meillon 1968; Gillies & Coetzee, 1987	Koekoemoer et al., 2002	Morph and PCR	An. funestus s.s.	1050			2.3						Okwa et al., 2009
NIGERIA	Onitsha	6.16	6.78	July - Oct 2005	2005	HLC, LC, PSC	HLC + LC + PSC	AC, LC	Gillies & De Meillon 1968; Gillies & Coetzee, 1987	Scott et al., 1993	Morph and PCR	An. gambiae s.s.	1400			2.3						Okwa et al., 2009
NIGERIA	Onitsha	6.16	6.78	July - Oct 2005	2005	HLC, LC, PSC	HLC + LC + PSC	AC, LC	Gillies & De Meillon 1968; Gillies & Coetzee, 1987	Scott et al., 1993	Morph and PCR	An. arabiensis	840			0.6						Okwa et al., 2009
NIGERIA	Onitsha	6.16	6.78	July - Oct 2005	2005	HLC, LC, PSC	HLC + LC + PSC	AC, LC	Gillies & De Meillon 1968; Gillies & Coetzee, 1987	Koekoemoer et al., 2002	Morph and PCR	An. funestus s.s.	800			0.3						Okwa et al., 2009
NIGERIA	Onitsha	6.16	6.78	July - Oct 2005	2005	HLC, LC, PSC	HLC + LC + PSC	AC, LC	Gillies & De Meillon 1968; Gillies & Coetzee, 1987		Morph only	An. moucheti	920			0.85						Okwa et al., 2009
NIGERIA	Bonny	4.26	7.1	July - Oct 2005	2005	HLC, LC, PSC	HLC + LC + PSC	AC, LC	Gillies & De Meillon 1968; Gillies & Coetzee, 1987	Scott et al., 1993	Morph and PCR	An. gambiae s.s.	1320			1.2						Okwa et al., 2009
NIGERIA	Bonny	4.26	7.1	July - Oct 2005	2005	HLC, LC, PSC	HLC + LC + PSC	AC, LC	Gillies & De Meillon 1968; Gillies & Coetzee, 1987	Scott et al., 1993	Morph and PCR	An. arabiensis	150									Okwa et al., 2009
NIGERIA	Bonny	4.26	7.1	July - Oct 2005	2005	HLC, LC, PSC	HLC + LC + PSC	AC, LC	Gillies & De Meillon 1968; Gillies & Coetzee, 1987	Scott et al., 1993	Morph and PCR	An. melas	890			0.4						Okwa et al., 2009
NIGERIA	Bonny	4.26	7.1	July - Oct 2005	2005	HLC, LC, PSC	HLC + LC + PSC	AC, LC	Gillies & De Meillon 1968; Gillies & Coetzee, 1987		Morph	An. moucheti	1040			1.2						Okwa et al., 2009
NIGERIA	Iworo	6.42	3.02	May 2005 - June 2007	2005	HLC, PSC, IR	HLC + PSC + IR	AC	Gillies & De Meillon 1968; Gillies & Coetzee, 1987	Scott et al., 1993; Favia et al 1997	Morph and PCR	An. gambiae s.s.	637	0	637	6						Oyewole et al., 2010
NIGERIA	Iworo	6.42	3.02	May 2005 - June 2007	2005	HLC, PSC, IR	HLC + PSC + IR	AC	Gillies & De Meillon 1968; Gillies & Coetzee, 1987		Morph only	An. nili	7			0						Oyewole et al., 2010
NIGERIA	Epe	6.58	3.98	May 2005 - June 2007	2005	HLC, PSC, IR	HLC + PSC + IR	AC	Gillies & De Meillon 1968; Gillies & Coetzee, 1987	Scott et al., 1993; Favia et al 1997	Morph and PCR	An. gambiae s.s.	453	0	453	3						Oyewole et al., 2010
NIGERIA	Moba	6.43	3.1	May 2005 - June 2007	2005	HLC, PSC, IR	HLC + PSC + IR	AC	Gillies & De Meillon 1968; Gillies & Coetzee, 1987	Scott et al., 1993; Favia et al 1997	Morph and PCR	An. gambiae s.s.	371	0	371	5.2						Oyewole et al., 2010
NIGERIA	Moba	6.43	3.1	May 2005 - June 2007	2005	HLC, PSC, IR	HLC + PSC + IR	AC	Gillies & De Meillon 1968; Gillies & Coetzee, 1987	Scott et al., 1993; Favia et al 1997	Morph and PCR	An. melas	470			6.5						Oyewole et al., 2010
NIGERIA	Abeokuta	7.15	3.35	August 2005 - July 2006	2005	CDC light trap	CDC light trap	AC	Gillettt, 1972		Morph only	An. gambiae s.l	364									Adeleke et al., 2008b
NIGERIA	Amassoma	4.97	6.11	March 2006 - April 2007	2006	HLC	HLC	AC	Gordon & Lavopierre, 1998		Morph only	An. nili	26									Agi & Ebenezer, 2009
NIGERIA	Amassoma	4.97	6.11	March 2006 - April 2007	2006	HLC	HLC	AC	Gordon & Lavopierre, 1998		Morph only	An. funestus complex	18				6.6					Agi & Ebenezer, 2009
NIGERIA	Amassoma	4.97	6.11	March 2006 - April 2007	2006	HLC	HLC	AC	Gordon & Lavopierre, 1998		Morph only	An. gambiae s.l	116				9.1					Agi & Ebenezer, 2009
NIGERIA	Akaka	6.97	3.73	June, 2006	2006	PSC	PSC	AC				An. nili	14									Kengne et al 2003
NIGERIA	Akaka	6.27	3.24	Jun 2006 - March 2008	2006	PSC	PSC	AC	Gillies & De Meillon, 1968; Gillies & Coetzee, 1987	Kengne et al., 2003	Morph and PCR	An. nili	14									Ndo et al., 2010
NIGERIA	Gezawa	12.03	8.72	April 2007 - Jan 2008	2007	LC, Outdoor baited scarecrow	LC + OUTDOOR BAITED SCARECROW	AC, LC	Hopkins, 1952; Smart et al., 1956; Service, 1976; Gilles and Coetzee, 1987		Morph only	An. gambiae s.l	267									Oguoma & Ikpeze, 2008
NIGERIA	Gezawa	12.03	8.72	April 2007 - Jan 2008	2007	LC, Outdoor baited scarecrow	LC + OUTDOOR BAITED SCARECROW	AC, LC	Hopkins, 1952; Smart et al., 1956; Service, 1976; Gilles and Coetzee, 1987		Morph only	An. funestus complex	90									Oguoma & Ikpeze, 2008
NIGERIA	Ibadan	7.26	3.54			LC	LC	LC	Bruce-Chwatt, 1985	Scott et al 1993, Favia et al., 1997	Morph and PCR	An. gambiae s.s.	30	0	30			Resistant	Permethrin	Absent		Djouaka et al 2007
NIGERIA	Ibadan	7.26	3.54			LC	LC	LC	Bruce-Chwatt, 1985	Scott et al 1993, Favia et al., 1997	Morph and PCR	An. gambiae s.s.	30	0	30			Resistant	Permethrin	Absent		Djouaka et al 2007
NIGERIA	Ibadan	7.26	3.54			LC	LC	LC	Bruce-Chwatt, 1985	Scott et al 1993, Favia et al., 1997	Morph and PCR	An. gambiae s.s.	30	0	30			Susceptible	Permethrin	Absent		Djouaka et al 2007
NIGERIA	Ibadan	7.26	3.54			LC	LC	LC	Bruce-Chwatt, 1985	Scott et al 1993, Favia et al., 1997	Morph and PCR	An. gambiae s.s.	30	0	30			Resistant	Permethrin	Absent		Djouaka et al 2007
NIGERIA	Ogbomosho	8.13	4.27			LC	LC	LC	Bruce-Chwatt, 1985	Scott et al 1993, Favia et al., 1997	Morph and PCR	An. arabiensis	30					Resistant	Permethrin			Djouaka et al 2007
NIGERIA	Ife	7.29	4.32			LC	LC	LC	Bruce-Chwatt, 1985	Scott et al 1993, Favia et al., 1997	Morph and PCR	An. arabiensis	30					Resistant	Permethrin	Absent		Djouaka et al 2007
NIGERIA	Ife	7.29	4.32			LC	LC	LC	Bruce-Chwatt, 1985	Scott et al 1993, Favia et al., 1997	Morph and PCR	An. arabiensis	30					Susceptible	Permethrin	Absent		Djouaka et al 2007
NIGERIA	Akure	7.25	5.2			LC	LC	LC	Bruce-Chwatt, 1985	Scott et al 1993, Favia et al., 1997	Morph and PCR	An. arabiensis	30					Resistant	Permethrin			Djouaka et al 2007
NIGERIA	Owena	7.2	5.02			LC	LC	LC	Bruce-Chwatt, 1985	Scott et al 1993, Favia et al., 1997	Morph and PCR	An. arabiensis	30					Resistant	Permethrin			Djouaka et al 2007
NIGERIA	Ado-Ekiti	7.62	5.22			LC	LC	LC	Bruce-Chwatt, 1985	Scott et al 1993, Favia et al., 1997	Morph and PCR	An. arabiensis	30					Resistant	Permethrin			Djouaka et al 2007
NIGERIA	Ado-Ekiti	7.62	5.22			LC	LC	LC	Bruce-Chwatt, 1985	Scott et al 1993, Favia et al., 1997	Morph and PCR	An. arabiensis	30					Resistant	Permethrin			Djouaka et al 2007
NIGERIA	Ijebu-Ode	6.82	3.93			LC	LC	LC	Bruce-Chwatt, 1985	Scott et al 1993, Favia et al., 1997	Morph and PCR	An. arabiensis	30					Susceptible	Permethrin			Djouaka et al 2007
NIGERIA	Ijebu-Ode	6.82	3.93			LC	LC	LC	Bruce-Chwatt, 1985	Scott et al 1993, Favia et al., 1997	Morph and PCR	An. arabiensis	30					Resistant	Permethrin			Djouaka et al 2007
NIGERIA	Ogere	6.94	3.64			LC	LC	LC	Bruce-Chwatt, 1985	Scott et al 1993, Favia et al., 1997	Morph and PCR	An. arabiensis	4					Resistant	Permethrin			Djouaka et al 2007
NIGERIA	Ogere	6.94	3.64			LC	LC	LC	Bruce-Chwatt, 1985	Scott et al 1993, Favia et al., 1998	Morph and PCR	An. arabiensis	20					Resistant	Permethrin			Djouaka et al 2007
NIGERIA	Ibadan	7.26	3.54			LC, PC	LC + PSC	AC, LC		Fanello et al 2002	Morph and PCR	An. gambiae s.s.	60	0	60			Resistant	Permethrin			Djouaka et al 2008
NIGERIA	Akaka	6.97	3.73			PSC	PSC	AC	Brunhes et al 1998; Gillies & De Meillon, 1968; Gillies & Coetzee, 1987		Morph only	An. moucheti	4									Kengne et al 2007
NIGERIA	Zaria and Samaru	7.54	11.09			LC, PC	LC + PSC	AC, LC	Gillett, 1972; Service 1980; Gillies & Coetzee, 1987		Morph only	An. gambiae s.l	38					Resistant	Permethrin		Latitude and logitude midpoint of region taken	Ndams et al., 2006
NIGERIA	Agege	6.61	3.32	July - Sept		HLC	HLC	AC	Gillies & Coetzee, 1987	Scott et al., 1993	Morph and PCR	An. gambiae s.s.	50			14						Okwa et al., 2007
NIGERIA	Agege	6.61	3.32	July - Sept		HLC	HLC	AC	Gillies & Coetzee, 1987	Koekoemoer et al., 2002	Morph and PCR	An. funestus s.s.	7			0						Okwa et al., 2007
NIGERIA	Alimosho	6.61	3.3	July - Sept		HLC	HLC	AC	Gillies & Coetzee, 1987	Scott et al., 1993	Morph and PCR	An. gambiae s.s.	101			91						Okwa et al., 2007
NIGERIA	Alimosho	6.61	3.3	July - Sept		HLC	HLC	AC	Gillies & Coetzee, 1987	Scott et al., 1993	Morph and PCR	An. arabiensis	7			4.5						Okwa et al., 2007
NIGERIA	Alimosho	6.61	3.3	July - Sept		HLC	HLC	AC	Gillies & Coetzee, 1987	Koekoemoer et al., 2002	Morph and PCR	An. funestus s.s.	40			4.5						Okwa et al., 2007
NIGERIA	Ajeromi, Lagos area	6.45	3.38	July - Sept		HLC	HLC	AC	Gillies & Coetzee, 1987	Scott et al., 1993	Morph and PCR	An. gambiae s.s.	70			53.3						Okwa et al., 2007
NIGERIA	Ajeromi, Lagos area	6.45	3.38	July - Sept		HLC	HLC	AC	Gillies & Coetzee, 1987	Koekoemoer et al., 2002	Morph and PCR	An. funestus s.s.	10			36.6						Okwa et al., 2007
NIGERIA	Ajeromi, Lagos area	6.45	3.38	July - Sept		HLC	HLC	AC	Gillies & Coetzee, 1987		Morph only	An. moucheti	4			10						Okwa et al., 2007
NIGERIA	Amuwo-Odofin	6.47	3.3	July - Sept		HLC	HLC	AC	Gillies & Coetzee, 1987	Scott et al., 1993	Morph and PCR	An. gambiae s.s.	22			50						Okwa et al., 2007
NIGERIA	Amuwo-Odofin	6.47	3.3	July - Sept		HLC	HLC	AC	Gillies & Coetzee, 1987	c	Morph and PCR	An. arabiensis	4			0						Okwa et al., 2007
NIGERIA	Amuwo-Odofin	6.47	3.3	July - Sept		HLC	HLC	AC	Gillies & Coetzee, 1987	Koekoemoer et al., 2002	Morph and PCR	An. funestus s.s.	8			50						Okwa et al., 2007
NIGERIA	Mushin	6.53	3.36	July - Sept		HLC	HLC	AC	Gillies & Coetzee, 1987	Scott et al., 1993	Morph and PCR	An. gambiae s.s.	34			51.2						Okwa et al., 2007
NIGERIA	Mushin	6.53	3.36	July - Sept		HLC	HLC	AC	Gillies & Coetzee, 1987	Koekoemoer et al., 2002	Morph and PCR	An. funestus s.s.	11			26.8						Okwa et al., 2007
NIGERIA	Mushin	6.53	3.36	July - Sept		HLC	HLC	AC	Gillies & Coetzee, 1987		Morph only	An. moucheti	9			21.9						Okwa et al., 2007
NIGERIA	Ojo, Lagos	6.45	3.21	July - Sept		HLC	HLC	AC	Gillies & Coetzee, 1987	Scott et al., 1993	Morph and PCR	An. gambiae s.s.	54			79.4						Okwa et al., 2007
NIGERIA	Ojo, Lagos	6.45	3.21	July - Sept		HLC	HLC	AC	Gillies & Coetzee, 1987	Koekoemoer et al., 2002	Morph and PCR	An. funestus s.s.	8			20.5						Okwa et al., 2007
NIGERIA	Kaduna	10.52	7.43			LC	LC	LC	Smart, 1956		Morph only	An. gambiae s.l	373					Susceptible	Permethrin			Sow et al., 2007
NIGERIA	Gadau	11.84	10.17	June 1929 - March 1930	1929			AC				An. gambiae s.l	1936			7.39	8.62					Taylor, 1930
NIGERIA	Gadau	11.84	10.17	June 1929 - March 1930	1929			AC				An. funestus complex	1260			3.49	4.05					Taylor, 1930
NIGERIA	Gadau	11.84	10.17	June 1929 - March 1930	1929			AC				An. nili	8									Taylor, 1930
NIGERIA	Abeokuta	7.15	3.35	Oct 2001 -Aug 2002	2001	HLC, PSC	HLC + PSC	AC	Morphology		Morph only	An. gambiae s.l	737									Amusan et al., 2003
NIGERIA	Owerri	5.48	7.03	Dec 2008 - May 2009	2008	IR, HLC	IR + HLC	AC	Gillies & Coetzee, 1987		Morph only	An. gambiae s.l	536									Oguoma et al., 2010
NIGERIA	Owerri	5.48	7.03	Dec 2008 - May 2009	2008	IR, HLC	IR + HLC	AC	Gillies & Coetzee, 1987		Morph only	An. funestus complex	306									Oguoma et al., 2010
NIGERIA	Owerri	5.48	7.03	Dec 2008 - May 2009	2008	IR, HLC	IR + HLC	AC	Gillies & Coetzee, 1987		Morph only	An. coustani	65									Oguoma et al., 2010
NIGERIA	Owerri	5.48	7.03	Dec 2008 - May 2009	2008	IR, HLC	IR + HLC	AC	Gillies & Coetzee, 1987		Morph only	An. moucheti	46									Oguoma et al., 2010
NIGERIA	Illorin	8.5	4.55	Jan 2005 - Dec 2006	2005	HLC	HLC	AC	Gillies & De Meillon, 1968; Gillies & Coetzee, 1987		Morph only	An. gambiae s.l	3772									Olayemi & Ande 2008
NIGERIA	Nsukka	6.86	7.39					LC				An. gambiae s.l										Ivoke et al., 2009
F	Ibadan	7.26	3.54	Aug - Oct 2000	2000	HLC	HLC	AC	Gillies & Coetzee, 1987	Scott et al., 1993; Favia et al., 1997	Morph and PCR	An. gambiae s.s.	890	666	224	5.6						Awolola et al., 2003b
NIGERIA	Ibadan	7.26	3.54	Aug - Oct 2000	2000	HLC	HLC	AC	Gillies & Coetzee, 1987	Scott et al., 1993	Morph and PCR	An. arabiensis	624			4						Awolola et al., 2003b
NIGERIA	Ibadan	7.26	3.54	Aug - Oct 2000	2000	HLC	HLC	AC	Gillies & Coetzee, 1987	Koekoemoer et al., 2002	Morph and PCR	An. funestus s.s.	408			4.3						Awolola et al., 2003b
NIGERIA	Ibadan	7.26	3.54	Aug - Oct 2000	2000	HLC	HLC	AC	Gillies & Coetzee, 1987	Koekoemoer et al., 2002	Morph and PCR	An. rivulorum	214			0						Awolola et al., 2003b
NIGERIA	Ibadan	7.26	3.54	Aug - Oct 2000	2000	HLC	HLC	AC	Gillies & Coetzee, 1987		Morph only	An. hancocki	40			0						Awolola et al., 2003b
