# Supplementary material for: Nigeria Anopheles Vector Database: An Overview of 100 Years' Research
Source: PLoS One. 2011 Dec 5;6(12):e28347. doi: 10.1371/journal.pone.0028347 (PMC3230596; doi:10.1371/journal.pone.0028347)
Supplement: Table S2 — The number of data points by each species and each year from 1900–1999. (XLSX) [file pone.0028347.s002.xlsx]

## Sheet: Sheet1
Table S2: The number of data points by each species and each year from 1900-1999 (NB: specific year not specified for six data points)
Year	An. gambiae s.l	An. gambiae s.s.	An. arabiensis	An. funestus complex	An. funestus s.s.	An. leesoni	An. melas	An. moucheti	An. nili	An. wellcomei	Total
1900	1	0	0	0	0	0	0	0	0	0	1
1912	1	0	0	1	0	0	0	0	0	0	2
1916	1	0	0	1	0	0	0	0	0	0	2
1917	1	0	0	1	0	0	0	0	1	0	3
1929	1	0	0	1	0	0	0	0	1	0	3
1945	1	0	0	0	0	0	1	0	0	0	2
1949	3	0	0	3	0	0	0	0	0	0	6
1951	1	0	0	0	0	0	0	0	0	0	1
1954	2	0	0	0	0	0	0	0	0	0	2
1956	13	1	2	0	0	0	0	0	0	0	16
1957	4	0	0	4	0	0	0	0	4	1	13
1958	2	0	0	2	0	0	0	0	0	0	4
1960	10	0	0	9	0	0	0	0	6	1	26
1961	6	1	0	1	0	0	0	0	0	0	8
1962	4	1	0	2	0	0	0	0	1	0	8
1963	8	3	0	3	4	1	0	0	2	0	21
1964	1	0	0	0	0	0	0	0	0	0	1
1965	3	1	0	1	0	0	0	0	0	0	5
1966	0	2	1	0	0	0	0	0	0	0	3
1967	10	0	0	8	0	0	0	0	0	0	18
1968	6	0	0	6	0	0	0	0	0	0	12
1969	6	2	2	6	0	0	0	0	0	0	16
1970	9	1	1	8	0	0	0	0	0	0	19
1971	18	4	7	8	0	0	0	0	0	1	38
1972	14	5	5	4	0	0	0	0	0	0	28
1973	13	4	5	1	0	0	0	0	0	0	23
1974	3	9	9	0	0	0	0	0	0	0	21
1975	3	2	0	0	0	0	0	0	0	0	5
1977	1	2	0	0	0	0	0	0	0	0	3
1978	0	1	0	0	0	0	0	0	0	0	1
1981	1	0	0	0	0	0	0	0	0	0	1
1985	1	0	0	0	0	0	0	0	0	0	1
1997	0	16	19	0	0	0	0	0	0	0	35
1998	4	0	0	1	0	0	0	2	2	0	9
1999	4	23	24	5	1	0	0	0	0	0	57
Year not specified	2	0	0	4	0	0	0	0	0	0	6
Total	158	78	75	80	5	1	1	2	17	3	420
