# Supplementary material for: Nigeria Anopheles Vector Database: An Overview of 100 Years' Research
Source: PLoS One. 2011 Dec 5;6(12):e28347. doi: 10.1371/journal.pone.0028347 (PMC3230596; doi:10.1371/journal.pone.0028347)
Supplement: Table S3 — The number of data points by each species and each year from 2000–2010. (XLSX) [file pone.0028347.s003.xlsx]

## Sheet: Sheet1
Table S3: The number of data points by each species and each year from 2000-2010 (NB: specific year not specified in 44 data points)
Year	An. gambiae s.l	An. gambiae s.s.	An. arabiensis	An. funestus complex	An. funestus s.s.	An. leesoni	An. melas	An. moucheti	An. nili	An. rivulorum	An. coustani	An. hancocki	Total
2000	0	5	4	0	2	0	2	2	0	2	0	1	18
2001	4	8	6	3	0	0	0	2	2	0	0	0	25
2002	3	6	1	3	2	1	0	0	0	1	1	0	18
2003	0	13	0	0	0	0	0	0	0	0	0	0	13
2004	1	6	6	2	3	3	0	1	0	0	0	0	22
2005	4	8	5	2	3	0	3	3	1	0	0	0	29
2006	1	0	0	1	0	0	0	0	3	0	0	0	5
2007	1	19	12	1	0	0	0	0	0	0	0	0	33
2008	1	0	0	1	0	0	0	1	0	0	1	0	4
Year not specified	8	13	13	2	6	0	0	3	0	0	0	0	45
Total	23	78	47	15	16	4	5	12	6	3	2	1	212
