# Supplementary material for: Nigeria Anopheles Vector Database: An Overview of 100 Years' Research
Source: PLoS One. 2011 Dec 5;6(12):e28347. doi: 10.1371/journal.pone.0028347 (PMC3230596; doi:10.1371/journal.pone.0028347)
Supplement: Table S4 — Number of specimen of Anopeles gambiae s.s. M form and S form from 1900–1999. (XLSX) [file pone.0028347.s004.xlsx]

## Sheet: Sheet1
Table S4: Number of specimen of Anopeles gambiae s.s. M form and S form from 1900-1999
Locality	Number of M Form	Number of S Form	Author	References
Benin	42	2	Onyabe et al., 2003	[30]
Bida	6	38	Onyabe et al., 2003	[30]
Giwa	0	40	Onyabe et al., 2003	[30]
Gwamlar	0	52	Lehman et al., 2003	[102]
Gwamlar	0	14	Lehman et al., 2009	[102]
Kwenev	39	5	Onyabe et al., 2003	[30]
Lafia	0	44	Onyabe et al., 2003	[30]
Lagos	43	0	Onyabe et al., 2003	[30]
Okigwe	1	44	Onyabe et al., 2003	[30]
Sokoto	39	5	Onyabe et al., 2003	[30]
Total	170	244
