# Supplementary material for: Nigeria Anopheles Vector Database: An Overview of 100 Years' Research
Source: PLoS One. 2011 Dec 5;6(12):e28347. doi: 10.1371/journal.pone.0028347 (PMC3230596; doi:10.1371/journal.pone.0028347)
Supplement: Table S6 — Localities and species recording resistance and the frequency. (XLSX) [file pone.0028347.s006.xlsx]

## Sheet: Sheet1
Table S6: Localities and species recording resistance and the frequency
	Locality	An. gambiae s.l	An. gambiae s.s.	An. arabiensis	An. funestus complex	An. funestus s.s.	Total
1	Abeokuta (Lantoro)	0	1	1	0	0	2
2	Abeokuta (Obantoro)	0	1	1	0	0	2
3	Ado-Ekiti	0	0	2	0	0	2
4	Agege	0	1	0	0	0	1
5	Aiyetoro	0	1	1	0	0	2
6	Akufo	0	1	0	0	0	1
7	Akure	0	0	1	0	0	1
8	Alakia	0	2	0	0	0	2
9	Aliero	1	0	0	0	0	1
10	Ambursa	2	0	0	0	0	2
11	Amuwo-Odofin	0	1	0	0	0	1
12	Argungu	1	0	0	0	0	1
13	Bariga	0	1	1	0	0	2
14	Birnin Kebbi Area	1	0	0	0	0	1
15	Dagere	1	0	0	0	0	1
16	Ebute Metta	0	1	0	0	0	1
17	Elewi Odo	0	1	1	0	0	2
18	Gwandu	2	0	0	0	0	2
19	Ibadan	0	5	0	0	0	5
20	Idi-iroko	0	1	0	0	0	1
21	Idi-iroko, Ipokia, Alakia, Masifa	0	1	0	0	0	1
22	Ife	0	0	1	0	0	1
23	Ijebu-Ode	0	0	1	0	0	1
24	Ikere	0	1	0	0	0	1
25	Ikorodu	0	1	0	0	0	1
26	Ipokia	0	1	0	0	0	1
27	Isalu	0	1	1	0	0	2
28	Jega	1	0	0	0	0	1
29	Kainji area	0	2	0	0	0	2
30	Kalgo	1	0	0	0	0	1
31	Kangimi	0	0	0	0	2	2
32	Kobape	0	1	1	0	0	2
33	Lagos	1	0	0	0	0	1
34	Masifa	0	1	0	0	0	1
35	Monai	0	1	1	0	0	2
36	N Eruwa	0	1	0	0	0	1
37	Ogbomosho	0	0	1	0	0	1
38	Ogere	0	0	2	0	0	2
39	Oji	0	1	0	0	0	1
40	Oko Agric	0	1	0	0	0	1
41	Olugbo	0	1	1	0	0	2
42	Owena	0	1	1	0	0	2
43	Sokoto	0	0	0	4	0	4
44	Surulere	1	0	0	0	0	1
45	Yaba area	0	1	0	0	0	1
46	Zaria and Samaru	1	0	0	0	0	1
	Total	13	33	18	4	2	70
